# Supplementary material for: SARS-CoV-2 Impact on Red Blood Cell Morphology
Source: Biomedicines. 2023 Oct 26;11(11):2902. doi: 10.3390/biomedicines11112902 (PMC10669871; doi:10.3390/biomedicines11112902)
Supplement: Supplementary file 1 [file biomedicines-11-02902-s001.zip]

Archive with 2 entries (2 files):
- supl eritrocyte size.xls
- supl erythrocyte types.xls
