# Supplementary material for: SARS-CoV-2 Impact on Red Blood Cell Morphology
Source: Biomedicines. 2023 Oct 26;11(11):2902. doi: 10.3390/biomedicines11112902 (PMC10669871; doi:10.3390/biomedicines11112902)
Supplement: Supplementary file 1 [file biomedicines-11-02902-s001.zip › supl eritrocyte size.xls]

## Sheet: control donors
con4	con5	con6	con8	con9	con10
5.816	6.2	6.256	5.351	5.541	5.538
6.027	6.234	6.274	5.412	5.556	5.594
6.083	6.242	6.329	5.477	5.627	5.594
6.124	6.355	6.33	5.53	5.661	5.604
6.129	6.355	6.448	5.541	5.668	5.608	eritrocyte size mkm
6.149	6.366	6.455	5.551	5.69	5.644
6.169	6.411	6.497	5.551	5.697	5.67
6.226	6.415	6.529	5.564	5.754	5.685
6.233	6.63	6.533	5.582	5.756	5.706
6.24	6.655	6.553	5.607	5.768	5.709
6.249	6.655	6.582	5.616	5.81	5.744
6.25	6.655	6.588	5.618	5.832	5.762
6.254	6.687	6.65	5.633	5.842	5.767
6.256	6.715	6.667	5.688	5.906	5.77
6.274	6.761	6.697	5.693	5.928	5.775
6.297	6.768	6.715	5.705	5.959	5.786
6.346	6.768	6.752	5.705	5.99	5.799
6.365	6.772	6.753	5.763	6.015	5.802
6.367	6.789	6.756	5.771	6.043	5.831
6.368	6.814	6.777	5.784	6.075	5.848
6.379	6.893	6.79	5.794	6.083	5.855
6.386	6.893	6.799	5.809	6.098	5.856
6.39	6.955	6.801	5.812	6.103	5.858
6.422	6.979	6.812	5.816	6.11	5.863
6.426	6.979	6.815	5.816	6.133	5.867
6.436	6.979	6.839	5.82	6.164	5.869
6.436	6.979	6.841	5.822	6.227	5.887
6.442	7.02	6.895	5.823	6.256	5.888
6.465	7.03	6.919	5.84	6.271	5.903
6.48	7.074	6.926	5.886	6.271	5.909
6.487	7.097	6.956	5.893	6.274	5.909
6.488	7.097	6.966	5.894	6.307	5.913
6.488	7.127	6.971	5.899	6.307	5.918
6.498	7.17	6.975	5.907	6.353	5.941
6.499	7.19	7.011	5.911	6.37	5.944
6.499	7.197	7.014	5.918	6.377	5.948
6.515	7.22	7.017	5.932	6.391	5.952
6.528	7.285	7.024	5.939	6.403	5.952
6.53	7.311	7.058	5.95	6.416	5.955
6.538	7.328	7.082	5.952	6.436	5.957
6.541	7.376	7.084	5.952	6.437	5.957
6.548	7.456	7.109	5.964	6.447	5.962
6.57	7.501	7.138	5.968	6.448	5.963
6.586	7.501	7.154	5.985	6.453	5.971
6.588	7.516	7.162	5.994	6.453	5.971
6.595	7.567	7.193	5.996	6.455	6.014
6.596	7.629	7.226	5.998	6.467	6.029
6.597	7.707	7.312	6.002	6.469	6.029
6.611	7.79	7.325	6.008	6.48	6.031
6.615	7.799	7.333	6.008	6.499	6.031
6.626	7.86	7.362	6.011	6.524	6.036
6.628	8.092	7.372	6.024	6.528	6.045
6.661	5.792	7.381	6.027	6.543	6.046
6.661	5.804	7.646	6.043	6.556	6.046
6.68	5.865	7.701	6.047	6.587	6.046
6.686	5.89	7.84	6.059	6.604	6.048
6.691	6.242	5.366	6.069	6.659	6.055
6.693	6.411	5.544	6.072	6.709	6.059
6.697	6.411	5.768	6.093	6.772	6.064
6.699	6.503	5.84	6.095	6.777	6.064
6.709	6.619	5.869	6.097	6.833	6.082
6.709	6.644	5.895	6.105	6.874	6.082
6.713	6.673	5.903	6.113	6.96	6.092
6.713	6.733	5.962	6.114	7.004	6.103
6.734	6.814	5.984	6.114	7.031	6.118
6.738	6.841	6.069	6.131	7.052	6.124
6.759	6.845	6.083	6.137	7.19	6.131
6.759	6.893	6.088	6.138	7.298	6.136
6.762	6.893	6.088	6.142	7.388	6.136
6.763	6.928	6.116	6.154	7.505	6.14
6.763	6.928	6.21	6.171	7.676	6.145
6.784	7.02	6.211	6.173	7.765	6.145
6.785	7.06	6.225	6.18	7.978	6.165
6.791	7.1	6.233	6.19	8.168	6.167
6.801	7.117	6.24	6.191	5.46	6.181
6.802	7.127	6.24	6.198	5.465	6.185
6.847	7.14	6.274	6.21	5.469	6.186
6.871	7.197	6.291	6.212	5.515	6.198
6.884	7.197	6.294	6.215	5.565	6.206
6.888	7.217	6.308	6.216	5.642	6.209
6.893	7.246	6.323	6.223	5.713	6.209
6.916	7.246	6.326	6.225	5.72	6.227
6.92	7.276	6.36	6.229	5.902	6.237
6.933	7.276	6.37	6.236	5.972	6.247
6.939	7.308	6.382	6.238	6.045	6.251
6.939	7.308	6.387	6.239	6.048	6.259
6.949	7.324	6.391	6.241	6.057	6.262
6.953	7.328	6.407	6.245	6.064	6.27
6.975	7.402	6.407	6.246	6.067	6.271
6.975	7.44	6.413	6.246	6.13	6.272
6.979	7.45	6.436	6.252	6.14	6.274
6.987	7.526	6.437	6.254	6.177	6.276
6.998	7.592	6.442	6.254	6.291	6.287
7.013	7.614	6.455	6.258	6.297	6.287
7.014	7.679	6.455	6.26	6.318	6.287
7.017	7.707	6.467	6.262	6.32	6.306
7.022	7.732	6.467	6.276	6.326	6.307
7.031	7.814	6.467	6.277	6.329	6.307
7.037	7.935	6.469	6.283	6.346	6.316
7.055	8.191	6.476	6.287	6.353	6.346
7.055	8.323	6.48	6.296	6.378	6.361
7.056	8.375	6.491	6.298	6.409	6.368
7.064	8.637	6.501	6.299	6.416	6.368
7.068	8.678	6.515	6.303	6.431	6.368
7.104	6.355	6.54	6.303	6.469	6.386
7.109	6.437	6.552	6.304	6.524	6.387
7.118	6.455	6.57	6.33	6.533	6.387
7.135	6.481	6.593	6.35	6.541	6.391
7.144	6.543	6.593	6.353	6.572	6.401
7.154	6.554	6.595	6.354	6.607	6.407
7.162	6.59	6.597	6.356	6.608	6.411
7.171	6.597	6.604	6.361	6.722	6.411
7.176	6.669	6.604	6.367	6.772	6.448
7.244	6.761	6.605	6.371	6.777	6.465
7.25	6.761	6.607	6.377	6.881	6.466
7.251	6.772	6.615	6.378	6.886	6.468
7.287	6.772	6.623	6.382	6.896	6.476
7.316	6.772	6.628	6.399	6.932	6.478
7.325	6.841	6.628	6.407	6.957	6.492
7.388	6.841	6.659	6.41	6.998	6.504
7.388	6.883	6.661	6.411	7.022	6.515
7.439	6.893	6.667	6.411	7.022	6.53
7.442	6.938	6.667	6.424	7.479	6.556
7.473	6.965	6.671	6.429	5.515	6.586
7.479	6.979	6.677	6.432	5.518	6.587
7.495	7.02	6.686	6.433	5.601	6.594
7.5	7.03	6.691	6.434	5.605	6.597
7.517	7.03	6.699	6.448	5.627	6.61
7.517	7.037	6.741	6.465	5.644	6.614
7.583	7.06	6.752	6.469	5.651	6.616
7.627	7.074	6.753	6.472	5.698	6.623
7.667	7.074	6.785	6.483	5.722	6.626
7.707	7.097	6.785	6.487	5.74	6.629
7.726	7.1	6.792	6.492	5.743	6.63
7.738	7.1	6.794	6.492	5.779	6.636
7.748	7.14	6.794	6.502	5.79	6.64
7.765	7.14	6.805	6.506	5.799	6.645
7.824	7.14	6.805	6.524	5.8	6.65
7.857	7.19	6.853	6.537	5.816	6.661
7.907	7.197	6.853	6.54	5.827	6.665
7.953	7.197	6.867	6.547	5.855	6.67
7.966	7.246	6.869	6.552	5.868	6.67
7.974	7.256	6.87	6.558	5.881	6.68
7.981	7.311	6.875	6.563	5.9	6.69
7.995	7.376	6.875	6.578	5.902	6.697
8.017	7.44	6.888	6.579	5.906	6.697
8.232	7.491	6.891	6.579	5.92	6.697
8.282	7.529	6.893	6.579	5.92	6.713
8.399	7.529	6.895	6.591	5.925	6.762
6.039	7.554	6.895	6.595	5.926	6.762
6.046	7.557	6.901	6.606	5.926	6.785
6.107	7.567	6.906	6.612	5.938	6.799
6.117	7.629	6.943	6.625	5.938	6.824
6.124	7.732	6.96	6.628	5.959	6.827
6.154	7.741	6.983	6.628	5.967	6.833
6.18	7.741	6.985	6.637	5.973	6.846
6.192	7.741	6.992	6.651	5.992	6.847
6.231	7.762	7.022	6.653	6.001	6.853
6.298	7.79	7.028	6.682	6.003	6.867
6.308	7.86	7.037	6.69	6.01	6.875
6.308	7.86	7.037	6.69	6.019	6.875
6.333	7.878	7.058	6.691	6.02	6.891
6.35	7.926	7.092	6.707	6.02	6.91
6.355	7.935	7.115	6.709	6.027	6.952
6.373	7.956	7.118	6.712	6.036	6.989
6.373	7.956	7.125	6.727	6.047	6.992
6.373	8.112	7.154	6.757	6.047	6.995
6.387	8.145	7.192	6.76	6.048	7.004
6.387	8.171	7.237	6.774	6.06	7.007
6.391	8.355	7.384	6.782	6.082	7.017
6.399	8.601	7.491	6.79	6.109	7.076
6.416	8.817	7.524	6.793	6.112	7.093
6.422	8.892	5.578	6.798	6.118	7.124
6.424	8.897	5.819	6.8	6.123	7.135
6.432	8.897	5.992	6.824	6.152	7.154
6.438	9.197	6.027	6.824	6.167	7.162
6.438	6.204	6.027	6.837	6.174	7.163
6.442	6.204	6.064	6.838	6.206	7.22
6.469	6.234	6.103	6.841	6.217	7.228
6.47	6.242	6.145	6.849	6.226	7.242
6.516	6.246	6.149	6.875	6.25	7.263
6.524	6.276	6.232	6.912	6.287	7.284
6.533	6.337	6.251	6.92	6.291	7.365
6.538	6.337	6.259	6.925	6.306	7.442
6.545	6.337	6.268	6.942	6.328	7.451
6.562	6.348	6.28	6.952	6.335	7.541
6.581	6.355	6.335	6.966	6.346	7.584
6.594	6.355	6.36	6.969	6.365	7.667
6.598	6.355	6.377	6.986	6.368	7.7
6.604	6.366	6.378	7.031	6.381	9.061
6.605	6.381	6.403	7.083	6.387	5.264
6.616	6.411	6.416	7.103	6.393	5.266
6.622	6.415	6.419	7.143	6.403	5.288
6.622	6.415	6.442	7.164	6.41	5.377
6.635	6.455	6.47	7.184	6.412	5.409
6.635	6.455	6.487	7.292	6.426	5.544
6.649	6.47	6.51	7.299	6.431	5.561
6.655	6.47	6.544	7.326	6.523	5.61
6.657	6.481	6.611	7.33	6.555	5.613
6.661	6.503	6.617	7.332	6.556	5.638
6.667	6.503	6.628	7.388	6.57	5.661
6.674	6.503	6.632	7.566	6.572	5.666
6.687	6.503	6.64	7.586	6.583	5.666
6.687	6.532	6.64	7.587	6.601	5.668
6.705	6.558	6.65	7.629	6.616	5.679
6.717	6.558	6.661	7.903	6.625	5.74
6.72	6.558	6.667	8.05	6.629	5.767
6.734	6.558	6.677	8.102	6.65	5.768
6.734	6.558	6.713	8.123	6.697	5.775
6.743	6.558	6.725	8.222	6.699	5.817
6.743	6.59	6.734	5.844	6.709	5.83
6.75	6.59	6.741	5.888	6.713	5.844
6.767	6.59	6.759	5.92	6.785	5.849
6.782	6.619	6.766	5.928	6.79	5.863
6.784	6.64	6.777	6.031	6.791	5.866
6.784	6.64	6.794	6.036	6.824	5.876
6.795	6.64	6.822	6.083	6.855	5.885
6.804	6.655	6.855	6.185	6.881	5.902
6.814	6.655	6.867	6.211	6.956	5.907
6.821	6.673	6.875	6.217	6.986	5.925
6.821	6.687	6.887	6.24	7.028	5.945
6.829	6.733	6.893	6.272	7.052	5.946
6.842	6.768	6.921	6.274	7.084	5.95
6.844	6.772	6.922	6.274	7.155	5.951
6.844	6.789	6.925	6.28	8.682	5.957
6.849	6.789	6.938	6.286	5.461	5.963
6.857	6.789	6.96	6.318	5.506	5.971
6.864	6.789	6.986	6.343	5.561	5.977
6.881	6.824	6.986	6.382	5.588	5.978
6.891	6.824	6.989	6.382	5.594	5.983
6.918	6.824	7.017	6.399	5.601	5.984
6.931	6.845	7.03	6.416	5.608	5.984
6.933	6.845	7.055	6.416	5.644	6.018
6.942	6.883	7.118	6.433	5.694	6.027
6.947	6.883	7.128	6.453	5.698	6.031
6.948	6.924	7.144	6.519	5.753	6.04
6.948	6.924	7.166	6.524	5.756	6.057
6.955	6.952	5.934	6.525	5.786	6.064
6.964	6.979	5.962	6.537	5.816	6.064
6.966	7.006	5.984	6.543	5.863	6.076
6.981	7.02	6.154	6.548	5.887	6.092
6.982	7.074	6.161	6.575	5.912	6.116
6.991	7.1	6.239	6.578	5.923	6.116
6.996	7.1	6.25	6.587	5.925	6.124
6.996	7.127	6.27	6.614	5.926	6.136
7.008	7.15	6.271	6.626	5.926	6.14
7.041	7.15	6.274	6.638	5.938	6.14
7.05	7.17	6.291	6.64	5.948	6.14
7.058	7.197	6.297	6.659	5.962	6.145
7.059	7.22	6.318	6.661	5.977	6.148
7.08	7.223	6.341	6.661	6.012	6.165
7.119	7.246	6.429	6.685	6.019	6.167
7.121	7.246	6.453	6.69	6.019	6.167
7.143	7.256	6.535	6.697	6.029	6.169
7.153	7.256	6.54	6.699	6.043	6.171
7.153	7.285	6.548	6.705	6.047	6.174
7.179	7.311	6.553	6.713	6.059	6.177
7.179	7.311	6.557	6.769	6.083	6.19
7.19	7.324	6.578	6.792	6.085	6.191
7.227	7.402	6.582	6.799	6.092	6.217
7.242	7.405	6.596	6.802	6.097	6.226
7.252	7.456	6.597	6.818	6.106	6.24
7.253	7.463	6.607	6.839	6.113	6.24
7.265	7.507	6.617	6.839	6.114	6.247
7.284	7.526	6.626	6.843	6.114	6.249
7.303	7.557	6.629	6.843	6.116	6.262
7.309	7.614	6.636	6.855	6.118	6.262
7.336	7.626	6.64	6.859	6.127	6.266
7.364	7.629	6.661	6.87	6.129	6.274
7.374	7.679	6.667	6.877	6.147	6.286
7.374	7.707	6.691	6.906	6.149	6.287
7.386	7.902	6.702	6.919	6.152	6.289
7.445	7.982	6.703	6.926	6.154	6.289
7.482	8.015	6.709	6.947	6.154	6.291
7.493	8.089	6.712	6.949	6.161	6.291
7.515	8.145	6.717	6.953	6.174	6.291
7.558	8.386	6.758	6.963	6.174	6.291
7.578	8.873	6.768	6.977	6.181	6.291
7.6	8.945	6.768	7.001	6.24	6.294
7.632	9.253	6.769	7.019	6.25	6.303
7.684	9.282	6.794	7.028	6.251	6.307
7.766	9.363	6.799	7.053	6.256	6.314
7.911	9.651	6.803	7.082	6.271	6.318
7.922	6.196	6.803	7.125	6.289	6.326
7.934	6.242	6.808	7.135	6.291	6.329
8.026	6.366	6.83	7.168	6.32	6.33
6.098	6.411	6.83	7.171	6.337	6.337
6.114	6.441	6.839	7.181	6.343	6.35
6.127	6.47	6.85	7.194	6.343	6.35
6.137	6.481	6.881	7.217	6.346	6.353
6.14	6.503	6.883	7.218	6.353	6.36
6.145	6.54	6.891	7.23	6.353	6.363
6.174	6.54	6.919	7.283	6.353	6.363
6.185	6.558	6.925	7.297	6.353	6.363
6.191	6.572	6.925	7.32	6.353	6.368
6.209	6.597	6.934	7.346	6.371	6.368
6.233	6.619	6.952	7.354	6.371	6.386
6.24	6.64	6.956	7.381	6.371	6.394
6.256	6.64	6.956	7.409	6.398	6.397
6.258	6.655	6.957	7.445	6.422	6.399
6.259	6.655	6.966	7.451	6.439	6.409
6.267	6.669	6.988	7.462	6.442	6.414
6.274	6.673	7.007	7.473	6.455	6.416
6.274	6.673	7.02	7.525	6.469	6.416
6.274	6.687	7.03	7.589	6.48	6.425
6.276	6.715	7.047	7.662	6.484	6.437
6.286	6.715	7.052	7.682	6.488	6.437
6.297	6.733	7.059	7.705	6.491	6.442
6.3	6.768	7.068	7.872	6.494	6.445
6.326	6.772	7.076	7.946	6.494	6.445
6.329	6.827	7.076	7.983	6.501	6.448
6.334	6.827	7.1	8.003	6.514	6.455
6.334	6.841	7.112	8.085	6.528	6.468
6.353	6.841	7.119	8.225	6.528	6.472
6.361	6.841	7.136	5.569	6.539	6.485
6.367	6.841	7.136	5.621	6.548	6.497
6.371	6.893	7.146	5.666	6.563	6.501
6.398	6.893	7.154	5.85	6.565	6.501
6.421	6.893	7.163	5.886	6.575	6.504
6.437	6.952	7.168	5.893	6.578	6.524
6.445	6.955	7.171	5.912	6.596	6.525
6.485	6.955	7.18	5.98	6.597	6.533
6.497	6.965	7.212	6.057	6.615	6.533
6.506	6.965	7.217	6.092	6.63	6.537
6.523	6.979	7.23	6.11	6.65	6.541
6.533	6.989	7.25	6.116	6.658	6.547
6.54	7.03	7.264	6.129	6.667	6.557
6.54	7.074	7.28	6.145	6.667	6.557
6.541	7.097	7.306	6.174	6.688	6.572
6.541	7.097	7.309	6.205	6.693	6.575
6.556	7.1	7.316	6.217	6.727	6.578
6.557	7.1	7.316	6.236	6.731	6.594
6.557	7.117	7.34	6.237	6.76	6.595
6.565	7.127	7.365	6.259	6.783	6.596
6.572	7.127	7.404	6.263	6.783	6.62
6.582	7.127	7.438	6.276	6.808	6.624
6.596	7.127	7.454	6.276	6.815	6.626
6.597	7.14	7.46	6.28	6.888	6.63
6.603	7.14	7.478	6.291	6.953	6.636
6.611	7.15	7.51	6.326	6.975	6.64
6.616	7.19	7.539	6.334	6.986	6.65
6.627	7.217	7.577	6.346	7.004	6.65
6.628	7.22	7.58	6.353	7.293	6.65
6.631	7.22	7.624	6.367	7.408	6.661
6.636	7.246	7.642	6.393	7.425	6.67
6.64	7.246	7.652	6.401	7.479	6.69
6.658	7.246	7.696	6.422	7.559	6.705
6.661	7.285	7.85	6.436	5.279	6.715
6.665	7.328	8.068	6.455	5.288	6.716
6.667	7.328	5.62	6.491	5.288	6.717
6.678	7.328	5.712	6.498	5.303	6.741
6.692	7.376	5.815	6.499	5.311	6.749
6.696	7.415	5.916	6.508	5.339	6.766
6.697	7.424	5.956	6.526	5.342	6.768
6.697	7.456	6.019	6.543	5.351	6.783
6.713	7.491	6.057	6.548	5.374	6.784
6.725	7.501	6.064	6.553	5.405	6.785
6.73	7.501	6.117	6.557	5.413	6.794
6.73	7.501	6.145	6.572	5.413	6.818
6.731	7.507	6.174	6.582	5.482	6.833
6.734	7.529	6.21	6.588	5.496	6.847
6.738	7.592	6.226	6.596	5.506	6.853
6.748	7.614	6.246	6.596	5.518	6.855
6.749	7.654	6.256	6.614	5.518	6.857
6.749	7.667	6.298	6.616	5.529	6.891
6.752	7.679	6.318	6.636	5.532	6.893
6.753	7.741	6.346	6.667	5.532	6.895
6.753	7.781	6.353	6.68	5.538	6.901
6.762	7.805	6.377	6.69	5.542	6.906
6.766	7.826	6.386	6.702	5.55	6.92
6.777	7.935	6.391	6.73	5.56	6.926
6.787	7.935	6.416	6.762	5.561	6.947
6.794	8.042	6.436	6.781	5.571	6.974
6.794	8.145	6.439	6.79	5.603	6.976
6.794	8.191	6.453	6.801	5.618	7.007
6.799	8.206	6.457	6.815	5.624	7.014
6.802	8.479	6.462	6.825	5.629	7.014
6.802	8.623	6.469	6.83	5.651	7.017
6.803	8.687	6.473	6.83	5.654	7.02
6.808	6.345	6.473	6.832	5.657	7.027
6.815	6.375	6.478	6.839	5.668	7.091
6.832	6.39	6.488	6.855	5.679	7.135
6.832	6.424	6.526	6.91	5.703	7.18
6.832	6.49	6.57	6.925	5.703	7.253
6.843	6.49	6.586	6.938	5.706	7.257
6.855	6.512	6.597	6.942	5.718	7.293
6.855	6.512	6.601	6.949	5.72	7.325
6.859	6.567	6.61	6.953	5.729	7.328
6.859	6.599	6.64	6.956	5.756	7.669
6.864	6.664	6.665	6.957	5.776	7.701
6.864	6.682	6.667	6.959	5.784	5.264
6.865	6.724	6.682	6.986	5.786	5.266
6.867	6.77	6.689	6.989	5.789	5.288
6.867	6.781	6.699	6.995	5.798	5.377
6.87	6.819	6.705	7.007	5.827	5.409
6.875	6.819	6.708	7.011	5.841	5.544
6.884	6.833	6.717	7.013	5.842	5.561
6.89	6.837	6.735	7.028	5.849	5.61
6.893	6.851	6.738	7.037	5.881	5.613
6.895	6.892	6.739	7.046	5.884	5.638
6.895	6.937	6.758	7.052	5.903	5.661
6.895	6.937	6.762	7.059	5.903	5.666
6.895	6.937	6.772	7.091	5.912	5.666
6.902	6.975	6.783	7.104	5.923	5.668
6.91	6.975	6.784	7.176	5.934	5.679
6.914	6.988	6.787	7.203	5.944	5.74
6.925	6.988	6.793	7.251	5.948	5.767
6.925	7.029	6.801	7.285	5.952	5.768
6.925	7.083	6.815	7.316	5.957	5.775
6.925	7.11	6.818	7.354	5.959	5.817
6.926	7.11	6.818	7.367	5.959	5.83
6.932	7.15	6.822	7.385	5.962	5.844
6.934	7.15	6.832	7.42	5.971	5.849
6.938	7.18	6.836	7.489	5.972	5.863
6.939	7.207	6.838	7.511	5.978	5.866
6.956	7.23	6.853	7.533	5.987	5.876
6.959	7.256	6.857	7.655	6.003	5.885
6.965	7.256	6.887	7.657	6.005	5.902
6.966	7.256	6.91	7.703	6.006	5.907
6.974	7.266	6.914	7.716	6.02	5.925
6.979	7.334	6.914	7.717	6.031	5.945
6.989	7.334	6.919	7.771	6.036	5.946
7.004	7.386	6.92	7.838	6.046	5.95
7.011	7.409	6.921	5.465	6.048	5.951
7.014	7.412	6.938	5.499	6.057	5.957
7.017	7.422	6.949	5.571	6.064	5.963
7.029	7.425	6.957	5.582	6.064	5.971
7.061	7.425	6.957	5.586	6.073	5.977
7.065	7.46	6.976	5.638	6.075	5.978
7.068	7.511	6.986	5.657	6.082	5.983
7.068	7.527	6.992	5.666	6.088	5.984
7.068	7.527	6.992	5.683	6.092	5.984
7.076	7.527	6.996	5.706	6.103	6.018
7.082	7.536	7.013	5.761	6.106	6.027
7.083	7.602	7.013	5.768	6.11	6.031
7.083	7.637	7.014	5.822	6.114	6.04
7.1	7.717	7.02	5.867	6.116	6.057
7.101	7.742	7.024	5.876	6.131	6.064
7.107	7.751	7.046	5.885	6.137	6.064
7.112	7.773	7.052	5.885	6.144	6.076
7.115	7.8	7.058	5.887	6.145	6.092
7.119	7.909	7.076	5.912	6.161	6.116
7.138	7.946	7.079	5.99	6.167	6.116
7.138	7.946	7.083	6.027	6.174	6.124
7.147	8.026	7.107	6.043	6.181	6.136
7.154	8.053	7.107	6.055	6.185	6.14
7.155	8.076	7.115	6.057	6.186	6.14
7.162	6.166	7.125	6.064	6.209	6.14
7.166	6.166	7.136	6.069	6.209	6.145
7.171	6.169	7.138	6.073	6.209	6.148
7.176	6.196	7.148	6.073	6.217	6.165
7.195	6.204	7.149	6.076	6.218	6.167
7.217	6.234	7.168	6.078	6.225	6.167
7.221	6.288	7.171	6.097	6.225	6.169
7.228	6.337	7.19	6.136	6.232	6.171
7.25	6.348	7.198	6.157	6.241	6.174
7.264	6.366	7.2	6.174	6.247	6.177
7.277	6.381	7.206	6.174	6.247	6.19
7.287	6.411	7.213	6.185	6.25	6.191
7.3	6.503	7.215	6.191	6.254	6.217
7.316	6.503	7.218	6.198	6.268	6.226
7.338	6.554	7.265	6.205	6.274	6.24
7.351	6.558	7.27	6.205	6.28	6.24
7.352	6.572	7.328	6.217	6.307	6.247
7.352	6.572	7.329	6.219	6.307	6.249
7.352	6.619	7.329	6.225	6.314	6.262
7.354	6.63	7.338	6.227	6.323	6.262
7.362	6.63	7.349	6.266	6.36	6.266
7.367	6.655	7.394	6.28	6.36	6.274
7.375	6.655	7.417	6.291	6.379	6.286
7.377	6.715	7.449	6.314	6.39	6.287
7.381	6.772	7.456	6.323	6.396	6.289
7.385	6.772	7.462	6.327	6.398	6.289
7.394	6.824	7.467	6.329	6.4	6.291
7.408	6.827	7.477	6.343	6.422	6.291
7.408	6.841	7.539	6.343	6.427	6.291
7.41	6.845	7.545	6.35	6.429	6.291
7.42	6.845	7.567	6.354	6.432	6.291
7.432	6.893	7.595	6.354	6.478	6.294
7.439	6.928	7.601	6.364	6.479	6.303
7.477	6.928	7.629	6.366	6.485	6.307
7.479	6.928	7.646	6.366	6.486	6.314
7.511	7.02	7.674	6.368	6.488	6.318
7.527	7.06	7.751	6.379	6.491	6.326
7.541	7.06	7.757	6.394	6.499	6.329
7.555	7.097	7.879	6.399	6.528	6.33
7.572	7.1	7.882	6.409	6.537	6.337
7.707	7.14	7.999	6.421	6.548	6.35
7.707	7.14	8.097	6.427	6.553	6.35
7.745	7.15	5.513	6.43	6.578	6.353
7.751	7.19	5.515	6.433	6.596	6.36
7.76	7.19	5.696	6.433	6.616	6.363
7.832	7.19	5.731	6.436	6.65	6.363
7.84	7.197	5.776	6.461	6.654	6.363
7.891	7.197	5.837	6.466	6.699	6.368
7.899	7.246	5.859	6.468	6.706	6.368
8.021	7.246	5.92	6.479	6.715	6.386
8.022	7.246	5.934	6.486	6.787	6.394
8.092	7.246	5.957	6.494	6.812	6.397
8.1	7.311	5.98	6.497	6.857	6.399
8.216	7.328	6.043	6.501	6.867	6.409
8.245	7.354	6.078	6.51	6.877	6.414
8.252	7.402	6.092	6.51	6.926	6.416
8.296	7.402	6.092	6.515	6.965	6.416
6.541	7.411	6.152	6.515	6.971	6.425
6.684	7.424	6.167	6.518	6.975	6.437
6.722	7.424	6.181	6.533	6.988	6.437
6.797	7.463	6.247	6.535	7.007	6.442
6.91	7.516	6.249	6.539	7.244	6.445
6.974	7.526	6.258	6.547	7.662	6.445
6.974	7.654	6.259	6.557	5.32	6.448
6.974	7.704	6.276	6.575	5.357	6.455
6.976	7.732	6.276	6.578	5.399	6.468
6.982	7.86	6.287	6.588	5.405	6.472
7.03	7.86	6.302	6.608	5.428	6.485
7.059	7.899	6.307	6.61	5.437	6.497
7.118	7.899	6.318	6.626	5.437	6.501
7.164	7.899	6.329	6.645	5.448	6.501
7.372	7.899	6.346	6.648	5.469	6.504
7.518	7.956	6.353	6.653	5.479	6.524
7.938	9.025	6.372	6.669	5.508	6.525
8.13	9.067	6.378	6.677	5.508	6.533
6.154	6.543	6.386	6.685	5.525	6.533
6.162	6.558	6.399	6.691	5.529	6.537
6.186	6.558	6.407	6.715	5.561	6.541
6.235	6.59	6.436	6.717	5.582	6.547
6.264	6.59	6.453	6.734	5.582	6.557
6.27	6.63	6.457	6.747	5.589	6.557
6.276	6.64	6.469	6.752	5.589	6.572
6.304	6.644	6.471	6.756	5.605	6.575
6.324	6.644	6.473	6.759	5.623	6.578
6.349	6.669	6.485	6.763	5.629	6.594
6.366	6.673	6.506	6.766	5.629	6.595
6.369	6.715	6.524	6.785	5.638	6.596
6.373	6.733	6.533	6.785	5.661	6.62
6.376	6.733	6.553	6.785	5.661	6.624
6.387	6.733	6.562	6.799	5.666	6.626
6.39	6.733	6.572	6.799	5.67	6.63
6.397	6.772	6.578	6.859	5.683	6.636
6.399	6.827	6.578	6.864	5.685	6.64
6.463	6.841	6.582	6.865	5.687	6.65
6.465	6.841	6.591	6.902	5.698	6.65
6.487	6.845	6.593	6.916	5.698	6.65
6.497	6.845	6.596	6.92	5.701	6.661
6.501	6.845	6.597	6.925	5.703	6.67
6.501	6.883	6.607	6.931	5.706	6.69
6.502	6.893	6.631	6.957	5.706	6.705
6.508	6.893	6.659	6.963	5.708	6.715
6.531	6.928	6.661	6.977	5.713	6.716
6.537	6.928	6.665	6.977	5.733	6.717
6.539	6.952	6.667	6.985	5.757	6.741
6.54	7.02	6.688	6.996	5.784	6.749
6.549	7.03	6.716	7.004	5.784	6.766
6.558	7.03	6.727	7.014	5.786	6.768
6.574	7.043	6.745	7.019	5.79	6.783
6.579	7.043	6.745	7.022	5.804	6.784
6.592	7.043	6.749	7.037	5.81	6.785
6.601	7.074	6.752	7.041	5.811	6.794
6.603	7.1	6.759	7.155	5.815	6.818
6.603	7.1	6.766	7.174	5.822	6.833
6.611	7.127	6.771	7.224	5.822	6.847
6.612	7.127	6.777	7.253	5.831	6.853
6.622	7.14	6.783	7.308	5.841	6.855
6.628	7.19	6.785	7.359	5.849	6.857
6.632	7.22	6.799	7.362	5.866	6.891
6.635	7.22	6.824	7.365	5.867	6.893
6.636	7.246	6.827	7.477	5.87	6.895
6.663	7.246	6.836	7.649	5.878	6.901
6.682	7.246	6.853	7.7	5.883	6.906
6.684	7.259	6.881	8.349	5.893	6.92
6.687	7.259	6.888	5.498	5.899	6.926
6.689	7.285	6.893	5.538	5.913	6.947
6.692	7.308	6.906	5.627	5.914	6.974
6.704	7.311	6.947	5.654	5.915	6.976
6.711	7.311	6.951	5.673	5.918	7.007
6.726	7.324	6.953	5.683	5.919	7.014
6.726	7.328	6.966	5.713	5.923	7.014
6.726	7.376	6.989	5.722	5.925	7.017
6.726	7.376	7.029	5.723	5.938	7.02
6.73	7.376	7.05	5.729	5.944	7.027
6.731	7.456	7.071	5.733	5.944	7.091
6.74	7.456	7.076	5.746	5.944	7.135
6.762	7.526	7.118	5.768	5.944	7.18
6.767	7.614	7.135	5.77	5.971	7.253
6.773	7.629	7.144	5.804	5.978	7.257
6.795	7.667	7.153	5.827	5.983	7.293
6.798	7.679	7.154	5.828	5.984	7.325
6.805	7.679	7.172	5.841	5.996	7.328
6.807	7.707	7.174	5.878	5.997	7.669
6.81	7.86	7.181	5.893	5.997	7.701
6.81	8.068	7.194	5.899	6.001	5.245
6.826	6.337	7.195	5.912	6.01	5.275
6.826	6.355	7.206	5.914	6.01	5.362
6.827	6.411	7.217	5.92	6.012	5.424
6.835	6.415	7.277	5.93	6.027	5.433
6.849	6.455	7.314	5.946	6.041	5.444
6.849	6.481	7.316	5.967	6.043	5.461
6.849	6.481	7.337	5.971	6.045	5.482
6.849	6.503	7.516	5.972	6.048	5.496
6.853	6.543	7.655	6.014	6.05	5.544
6.882	6.558	7.715	6.015	6.05	5.569
6.884	6.572	5.972	6.043	6.057	5.627
6.889	6.59	5.997	6.045	6.057	5.644
6.91	6.59	6.048	6.046	6.059	5.654
6.921	6.619	6.076	6.059	6.06	5.673
6.921	6.673	6.088	6.07	6.062	5.685
6.927	6.673	6.217	6.073	6.069	5.694
6.949	6.673	6.226	6.083	6.078	5.706
6.952	6.687	6.314	6.084	6.082	5.709
6.959	6.687	6.353	6.085	6.092	5.728
6.96	6.733	6.368	6.105	6.097	5.747
6.961	6.733	6.391	6.106	6.114	5.753
6.981	6.733	6.399	6.112	6.114	5.756
6.982	6.761	6.403	6.118	6.123	5.761
6.984	6.772	6.41	6.123	6.129	5.761
6.997	6.81	6.432	6.136	6.131	5.768
7	6.814	6.478	6.163	6.133	5.768
7.013	6.824	6.485	6.167	6.136	5.775
7.023	6.827	6.524	6.181	6.138	5.783
7.051	6.827	6.548	6.181	6.148	5.784
7.052	6.841	6.569	6.185	6.152	5.786
7.089	6.841	6.57	6.185	6.154	5.797
7.095	6.893	6.572	6.191	6.157	5.8
7.111	6.893	6.588	6.194	6.163	5.811
7.121	6.893	6.607	6.201	6.171	5.811
7.131	6.924	6.612	6.202	6.185	5.816
7.14	6.928	6.658	6.205	6.19	5.822
7.149	6.928	6.667	6.206	6.19	5.83
7.166	6.955	6.671	6.21	6.191	5.84
7.172	6.979	6.688	6.219	6.194	5.841
7.175	6.979	6.768	6.225	6.194	5.849
7.188	6.979	6.785	6.227	6.205	5.856
7.19	6.979	6.801	6.24	6.206	5.863
7.19	6.979	6.811	6.24	6.217	5.863
7.198	7.02	6.83	6.24	6.217	5.866
7.202	7.02	6.83	6.249	6.217	5.866
7.22	7.02	6.832	6.251	6.219	5.867
7.228	7.03	6.832	6.256	6.219	5.878
7.232	7.03	6.836	6.256	6.219	5.88
7.24	7.03	6.842	6.259	6.225	5.88
7.241	7.043	6.884	6.267	6.232	5.888
7.241	7.043	6.887	6.272	6.232	5.902
7.246	7.043	6.888	6.28	6.24	5.903
7.247	7.06	6.888	6.294	6.24	5.906
7.253	7.074	6.907	6.307	6.246	5.909
7.258	7.1	6.931	6.314	6.249	5.913
7.283	7.1	6.938	6.316	6.256	5.913
7.361	7.117	6.977	6.316	6.262	5.918
7.371	7.127	6.981	6.326	6.267	5.946
7.371	7.127	6.981	6.334	6.267	5.956
7.389	7.127	6.989	6.334	6.27	5.962
7.445	7.17	6.998	6.35	6.273	5.966
7.462	7.19	7.002	6.353	6.276	5.973
7.478	7.197	7.004	6.353	6.287	5.977
7.483	7.207	7.004	6.353	6.289	5.977
7.503	7.22	7.013	6.367	6.306	5.978
7.551	7.246	7.017	6.368	6.306	5.98
7.557	7.246	7.03	6.372	6.307	5.984
7.59	7.256	7.03	6.378	6.316	5.985
7.691	7.256	7.037	6.378	6.316	5.99
7.714	7.285	7.046	6.382	6.318	5.997
7.717	7.311	7.052	6.39	6.341	6.003
7.73	7.324	7.052	6.39	6.343	6.006
7.739	7.328	7.061	6.39	6.343	6.014
7.798	7.354	7.079	6.394	6.353	6.018
7.862	7.354	7.125	6.397	6.368	6.02
7.948	7.402	7.13	6.4	6.369	6.029
8.02	7.402	7.138	6.406	6.372	6.045
8.059	7.44	7.153	6.411	6.378	6.046
8.131	7.44	7.154	6.437	6.39	6.055
8.139	7.45	7.162	6.442	6.412	6.057
6.214	7.456	7.176	6.442	6.413	6.064
6.302	7.456	7.18	6.442	6.418	6.067
6.367	7.516	7.19	6.445	6.422	6.073
6.405	7.614	7.213	6.447	6.436	6.076
6.449	7.626	7.218	6.455	6.436	6.084
6.451	7.629	7.218	6.461	6.436	6.084
6.493	7.654	7.237	6.461	6.439	6.088
6.502	7.826	7.254	6.468	6.442	6.092
6.504	7.878	7.264	6.468	6.447	6.092
6.511	7.899	7.287	6.468	6.453	6.097
6.536	7.935	7.293	6.468	6.461	6.097
6.549	8.003	7.3	6.478	6.485	6.097
6.583	8.015	7.3	6.479	6.491	6.098
6.593	8.068	7.3	6.484	6.498	6.107
6.611	6.366	7.3	6.487	6.515	6.116
6.626	6.455	7.311	6.492	6.515	6.123
6.627	6.455	7.311	6.492	6.547	6.123
6.635	6.47	7.322	6.494	6.556	6.124
6.636	6.47	7.325	6.499	6.557	6.124
6.646	6.47	7.333	6.501	6.557	6.127
6.657	6.481	7.337	6.505	6.568	6.131
6.661	6.503	7.338	6.505	6.582	6.138
6.661	6.503	7.345	6.511	6.589	6.138
6.693	6.503	7.356	6.514	6.594	6.138
6.701	6.558	7.366	6.514	6.64	6.138
6.702	6.558	7.367	6.524	6.661	6.138
6.708	6.619	7.368	6.524	6.667	6.144
6.718	6.64	7.388	6.524	6.685	6.144
6.726	6.655	7.406	6.526	6.709	6.145
6.74	6.687	7.438	6.528	6.717	6.154
6.768	6.715	7.46	6.528	6.726	6.154
6.773	6.715	7.472	6.53	6.752	6.157
6.773	6.715	7.493	6.533	6.756	6.157
6.792	6.768	7.555	6.543	6.76	6.167
6.81	6.768	7.555	6.547	6.772	6.181
6.826	6.772	7.576	6.555	6.783	6.181
6.871	6.814	7.577	6.556	6.787	6.181
6.906	6.814	7.609	6.568	6.846	6.186
6.927	6.841	7.633	6.568	6.853	6.191
6.955	6.841	7.674	6.572	6.855	6.202
6.956	6.883	7.708	6.578	6.91	6.211
6.96	6.883	7.708	6.578	6.928	6.218
6.973	6.893	7.718	6.596	6.952	6.219
6.983	6.893	7.735	6.596	6.955	6.219
6.988	6.893	7.737	6.601	7.001	6.219
6.994	6.893	7.778	6.601	7.007	6.225
6.997	6.924	7.793	6.61	7.046	6.225
6.997	6.928	7.794	6.61	7.225	6.237
7	6.955	7.798	6.612	7.51	6.24
7.015	6.965	7.805	6.62	7.606	6.24
7.027	6.979	7.813	6.623	7.744	6.24
7.03	6.979	7.813	6.626	7.803	6.244
7.048	7.02	7.817	6.628	5.247	6.249
7.072	7.02	7.833	6.629	5.288	6.251
7.091	7.03	7.895	6.632	5.291	6.254
7.1	7.037	8.009	6.636	5.328	6.256
7.104	7.043	8.015	6.639	5.362	6.257
7.114	7.06	8.017	6.64	5.387	6.259
7.115	7.1	8.073	6.642	5.399	6.267
7.131	7.1	8.074	6.642	5.421	6.267
7.131	7.117	8.203	6.65	5.426	6.27
7.158	7.117	8.385	6.659	5.46	6.271
7.166	7.117	8.423	6.665	5.479	6.274
7.17	7.117	8.557	6.667	5.479	6.276
7.17	7.127	8.873	6.677	5.498	6.286
7.173	7.15	5.521	6.685	5.528	6.289
7.178	7.15	5.784	6.691	5.55	6.298
7.19	7.19	5.811	6.691	5.565	6.307
7.19	7.197	5.938	6.697	5.568	6.311
7.193	7.197	5.983	6.703	5.569	6.311
7.202	7.246	6.06	6.705	5.571	6.314
7.209	7.246	6.149	6.715	5.606	6.318
7.214	7.246	6.154	6.716	5.606	6.323
7.22	7.246	6.157	6.73	5.608	6.327
7.228	7.246	6.177	6.735	5.623	6.34
7.233	7.256	6.181	6.738	5.624	6.343
7.233	7.276	6.218	6.744	5.661	6.346
7.246	7.308	6.226	6.747	5.668	6.35
7.257	7.311	6.268	6.752	5.703	6.353
7.258	7.324	6.291	6.756	5.706	6.354
7.269	7.328	6.298	6.756	5.707	6.36
7.291	7.376	6.323	6.756	5.722	6.361
7.292	7.399	6.326	6.762	5.722	6.372
7.349	7.415	6.33	6.763	5.722	6.372
7.352	7.424	6.365	6.768	5.722	6.372
7.369	7.424	6.365	6.771	5.747	6.378
7.378	7.424	6.368	6.774	5.747	6.378
7.41	7.456	6.386	6.783	5.762	6.386
7.435	7.456	6.469	6.783	5.773	6.39
7.445	7.456	6.469	6.785	5.784	6.396
7.445	7.516	6.47	6.79	5.793	6.397
7.448	7.529	6.476	6.791	5.804	6.397
7.449	7.529	6.494	6.791	5.806	6.397
7.47	7.567	6.57	6.792	5.815	6.399
7.486	7.567	6.596	6.8	5.831	6.409
7.51	7.567	6.597	6.802	5.831	6.413
7.536	7.567	6.61	6.809	5.84	6.425
7.539	7.583	6.62	6.811	5.858	6.433
7.551	7.629	6.691	6.814	5.885	6.436
7.56	7.667	6.696	6.821	5.887	6.437
7.576	7.679	6.705	6.822	5.893	6.437
7.622	7.679	6.709	6.824	5.893	6.439
7.662	7.707	6.717	6.824	5.902	6.445
7.691	7.79	6.734	6.831	5.903	6.453
7.698	7.826	6.748	6.853	5.906	6.453
7.717	7.86	6.752	6.855	5.918	6.457
7.788	7.899	6.762	6.867	5.923	6.461
7.795	7.899	6.766	6.875	5.923	6.461
7.829	7.926	6.772	6.889	5.935	6.468
7.937	7.994	6.794	6.893	5.938	6.472
7.961	8.003	6.83	6.895	5.938	6.478
7.969	8.092	6.836	6.895	5.946	6.479
8.011	8.112	6.841	6.902	5.948	6.479
8.118	8.162	6.914	6.902	5.951	6.479
8.157	8.171	6.939	6.902	5.957	6.484
8.163	8.24	6.96	6.906	5.962	6.485
8.223	8.546	6.985	6.91	5.971	6.485
8.26		7.01	6.919	5.98	6.492
8.47		7.039	6.92	5.981	6.492
5.812		7.064	6.92	6.003	6.494
5.874		7.07	6.922	6.008	6.498
5.891		7.091	6.938	6.01	6.501
5.909		7.1	6.939	6.012	6.505
6.042		7.149	6.943	6.014	6.51
6.044		7.238	6.943	6.018	6.511
6.071		7.259	6.944	6.018	6.524
6.145		7.276	6.951	6.018	6.524
6.203		7.397	6.963	6.02	6.544
6.264		7.473	6.965	6.024	6.553
6.284		7.478	6.974	6.027	6.553
6.294		7.729	6.989	6.036	6.556
6.304		7.843	6.992	6.036	6.565
6.367		7.845	6.992	6.036	6.568
6.397		7.878	7.001	6.046	6.581
6.405		7.975	7.02	6.048	6.582
6.406		8.193	7.023	6.064	6.592
6.429		8.277	7.029	6.07	6.597
6.438		6.085	7.037	6.073	6.601
6.448		6.249	7.05	6.075	6.61
6.453		6.28	7.052	6.076	6.623
6.463		6.337	7.055	6.082	6.626
6.465		6.341	7.059	6.082	6.629
6.465		6.368	7.06	6.082	6.631
6.465		6.422	7.083	6.088	6.639
6.466		6.429	7.096	6.092	6.64
6.481		6.548	7.101	6.097	6.653
6.487		6.548	7.115	6.098	6.653
6.488		6.556	7.135	6.102	6.654
6.501		6.615	7.138	6.103	6.667
6.504		6.64	7.148	6.105	6.667
6.515		6.65	7.154	6.107	6.669
6.521		6.669	7.154	6.11	6.677
6.549		6.683	7.163	6.11	6.681
6.549		6.762	7.181	6.114	6.683
6.552		6.762	7.181	6.114	6.686
6.553		6.833	7.213	6.118	6.693
6.565		6.836	7.213	6.13	6.697
6.566		6.85	7.215	6.138	6.703
6.568		6.855	7.235	6.138	6.708
6.574		6.864	7.236	6.14	6.713
6.579		6.902	7.25	6.148	6.728
6.583		6.992	7.282	6.152	6.758
6.604		7.001	7.284	6.152	6.76
6.611		7.068	7.314	6.154	6.765
6.619		7.091	7.346	6.154	6.772
6.622		7.1	7.397	6.165	6.772
6.624		7.115	7.428	6.167	6.783
6.624		7.171	7.473	6.174	6.785
6.634		7.286	7.487	6.177	6.802
6.636		7.328	7.505	6.181	6.812
6.636		7.375	7.533	6.185	6.824
6.663		7.55	7.538	6.186	6.825
6.663		7.554	7.545	6.19	6.833
6.663		7.606	7.556	6.201	6.836
6.667		7.685	7.571	6.21	6.843
6.673		8.157	7.738	6.225	6.855
6.673		5.883	7.883	6.225	6.896
6.679		5.883	7.925	6.227	6.914
6.68		5.938	8.1	6.232	6.916
6.682		5.977	8.499	6.244	6.952
6.686		5.987	5.591	6.249	6.974
6.702		6.02	5.621	6.257	6.977
6.709		6.088	5.651	6.267	6.986
6.726		6.106	5.729	6.267	7.007
6.744		6.149	5.744	6.273	7.017
6.748		6.167	5.79	6.28	7.034
6.748		6.174	5.84	6.281	7.046
6.773		6.205	5.849	6.286	7.055
6.773		6.207	5.858	6.296	7.058
6.773		6.225	5.863	6.308	7.1
6.787		6.237	5.884	6.318	7.1
6.788		6.251	5.935	6.318	7.1
6.789		6.274	5.938	6.328	7.101
6.79		6.274	5.952	6.329	7.148
6.798		6.28	5.957	6.368	7.279
6.798		6.286	5.962	6.371	7.283
6.808		6.291	5.967	6.372	7.338
6.826		6.32	5.981	6.372	7.365
6.835		6.337	5.981	6.379	7.365
6.839		6.343	5.987	6.381	7.403
6.842		6.35	6.012	6.382	7.424
6.849		6.353	6.012	6.39	7.456
6.855		6.368	6.075	6.39	7.487
6.86		6.37	6.078	6.394	7.517
6.867		6.436	6.088	6.409	7.535
6.872		6.437	6.092	6.411	7.583
6.887		6.447	6.127	6.435	7.633
6.889		6.448	6.13	6.436	7.658
6.891		6.455	6.147	6.439	7.674
6.891		6.476	6.154	6.455	7.677
6.892		6.478	6.16	6.475	7.685
6.898		6.485	6.165	6.478	7.764
6.912		6.508	6.167	6.479	7.919
6.916		6.524	6.167	6.479	8.12
6.935		6.529	6.169	6.499	8.141
6.935		6.538	6.174	6.514	8.255
6.939		6.544	6.185	6.515	5.378
6.966		6.548	6.186	6.568	5.434
6.982		6.548	6.201	6.578	5.437
6.988		6.57	6.219	6.578	5.469
6.994		6.575	6.219	6.582	5.496
7.025		6.578	6.225	6.596	5.506
7.033		6.593	6.226	6.601	5.506
7.043		6.595	6.232	6.603	5.518
7.072		6.603	6.24	6.62	5.551
7.072		6.608	6.249	6.628	5.56
7.08		6.616	6.267	6.63	5.601
7.087		6.623	6.27	6.631	5.606
7.117		6.632	6.271	6.639	5.608
7.141		6.645	6.271	6.64	5.61
7.144		6.677	6.286	6.665	5.62
7.17		6.705	6.289	6.667	5.621
7.196		6.706	6.289	6.677	5.627
7.197		6.708	6.296	6.681	5.631
7.205		6.712	6.296	6.705	5.651
7.209		6.762	6.296	6.706	5.658
7.213		6.763	6.306	6.713	5.683
7.22		6.785	6.307	6.731	5.695
7.221		6.787	6.307	6.735	5.713
7.249		6.794	6.307	6.747	5.718
7.257		6.799	6.307	6.753	5.718
7.277		6.803	6.307	6.774	5.744
7.277		6.805	6.307	6.8	5.761
7.277		6.83	6.318	6.808	5.766
7.279		6.85	6.318	6.824	5.768
7.283		6.888	6.32	6.836	5.784
7.305		6.89	6.34	6.855	5.784
7.334		6.892	6.343	6.931	5.789
7.335		6.914	6.346	6.942	5.799
7.338		6.925	6.361	6.949	5.81
7.375		6.926	6.361	6.952	5.811
7.393		6.926	6.364	6.996	5.816
7.393		6.929	6.386	7.014	5.819
7.418		6.947	6.39	7.029	5.831
7.448		6.959	6.39	7.065	5.837
7.452		6.966	6.396	7.07	5.837
7.469		6.975	6.396	7.084	5.858
7.474		6.977	6.397	7.132	5.858
7.51		6.977	6.401	7.183	5.863
7.539		6.992	6.406	7.236	5.869
7.56		6.998	6.409	7.375	5.87
7.578		7.002	6.409	7.437	5.87
7.585		7.02	6.413	5.37	5.883
7.672		7.031	6.416	5.45	5.885
7.682		7.05	6.416	5.479	5.885
7.708		7.052	6.429	5.498	5.893
7.711		7.055	6.432	5.594	5.893
7.717		7.056	6.436	5.62	5.906
7.73		7.138	6.439	5.668	5.906
7.735		7.167	6.448	5.673	5.955
7.793		7.203	6.461	5.683	5.957
7.916		7.244	6.468	5.683	5.959
7.933		7.244	6.468	5.706	5.967
7.937		7.309	6.476	5.718	5.967
7.956		7.312	6.479	5.72	5.972
8.048		7.322	6.485	5.722	5.972
8.059		7.329	6.486	5.729	5.973
8.103		7.345	6.486	5.74	5.973
8.163		7.349	6.494	5.757	5.987
5.827		7.351	6.498	5.761	5.99
5.943		7.374	6.501	5.773	5.99
5.952		7.451	6.504	5.773	5.992
5.974		7.524	6.505	5.784	5.997
5.977		7.565	6.51	5.786	6.004
6.053		7.59	6.514	5.793	6.012
6.061		7.652	6.524	5.841	6.02
6.111		7.692	6.529	5.841	6.02
6.144		7.762	6.53	5.848	6.024
6.145			6.537	5.869	6.027
6.15			6.541	5.87	6.04
6.15			6.547	5.878	6.041
6.154			6.547	5.88	6.057
6.16			6.553	5.906	6.059
6.181			6.556	5.925	6.06
6.186			6.563	5.926	6.062
6.198			6.568	5.935	6.064
6.202			6.568	5.935	6.076
6.213			6.578	5.941	6.082
6.222			6.578	5.944	6.082
6.222			6.582	5.946	6.083
6.223			6.594	5.967	6.088
6.225			6.595	5.973	6.092
6.245			6.596	5.977	6.098
6.254			6.596	5.98	6.098
6.264			6.61	5.98	6.106
6.282			6.61	5.983	6.11
6.286			6.623	6.003	6.123
6.287			6.626	6.012	6.124
6.303			6.636	6.018	6.13
6.31			6.638	6.02	6.131
6.314			6.64	6.029	6.138
6.316			6.645	6.029	6.138
6.316			6.65	6.042	6.138
6.322			6.65	6.05	6.14
6.339			6.654	6.057	6.144
6.339			6.654	6.057	6.145
6.346			6.659	6.067	6.154
6.349			6.661	6.069	6.169
6.364			6.677	6.083	6.172
6.378			6.689	6.098	6.172
6.383			6.703	6.102	6.174
6.399			6.706	6.103	6.179
6.406			6.706	6.116	6.181
6.409			6.706	6.13	6.186
6.409			6.713	6.13	6.19
6.412			6.715	6.131	6.194
6.417			6.715	6.145	6.194
6.418			6.727	6.148	6.205
6.423			6.74	6.154	6.207
6.435			6.741	6.167	6.207
6.438			6.747	6.174	6.207
6.441			6.747	6.174	6.217
6.449			6.752	6.181	6.218
6.451			6.753	6.181	6.219
6.458			6.758	6.181	6.225
6.458			6.772	6.185	6.225
6.465			6.777	6.186	6.225
6.465			6.784	6.186	6.226
6.476			6.785	6.194	6.232
6.481			6.787	6.205	6.237
6.497			6.792	6.205	6.24
6.5			6.794	6.206	6.249
6.501			6.808	6.226	6.254
6.502			6.814	6.227	6.254
6.511			6.824	6.227	6.254
6.515			6.847	6.235	6.256
6.519			6.847	6.24	6.259
6.521			6.855	6.244	6.259
6.526			6.857	6.246	6.259
6.536			6.858	6.254	6.27
6.544			6.859	6.256	6.27
6.549			6.859	6.266	6.271
6.549			6.864	6.276	6.271
6.559			6.867	6.276	6.273
6.568			6.881	6.28	6.274
6.571			6.883	6.281	6.276
6.574			6.886	6.286	6.28
6.582			6.887	6.294	6.289
6.591			6.891	6.296	6.291
6.597			6.895	6.298	6.291
6.597			6.92	6.307	6.291
6.6			6.925	6.318	6.296
6.604			6.933	6.337	6.296
6.606			6.939	6.343	6.3
6.607			6.944	6.346	6.3
6.613			6.952	6.353	6.302
6.622			6.976	6.353	6.307
6.626			6.981	6.361	6.307
6.628			6.986	6.368	6.307
6.636			6.988	6.368	6.307
6.638			6.992	6.368	6.314
6.641			7.004	6.379	6.318
6.644			7.004	6.382	6.326
6.646			7.031	6.386	6.327
6.657			7.034	6.386	6.329
6.661			7.046	6.416	6.329
6.661			7.049	6.416	6.334
6.667			7.052	6.422	6.334
6.674			7.053	6.427	6.34
6.684			7.082	6.435	6.346
6.687			7.137	6.436	6.363
6.692			7.137	6.455	6.367
6.723			7.138	6.472	6.368
6.724			7.147	6.478	6.368
6.726			7.171	6.486	6.368
6.735			7.181	6.501	6.368
6.737			7.191	6.511	6.372
6.745			7.193	6.523	6.376
6.756			7.236	6.524	6.378
6.783			7.236	6.528	6.379
6.786			7.245	6.533	6.379
6.786			7.283	6.535	6.382
6.792			7.329	6.537	6.382
6.796			7.374	6.572	6.386
6.798			7.376	6.572	6.391
6.808			7.408	6.582	6.393
6.826			7.425	6.597	6.394
6.835			7.445	6.597	6.409
6.839			7.487	6.603	6.411
6.843			7.524	6.607	6.413
6.851			7.536	6.614	6.416
6.853			7.557	6.628	6.418
6.871			7.595	6.631	6.421
6.871			7.603	6.653	6.422
6.879			7.606	6.667	6.429
6.879			7.661	6.677	6.436
6.887			7.774	6.684	6.436
6.903			7.823	6.713	6.436
6.906			7.929	6.715	6.451
6.906			8.133	6.715	6.453
6.916			5.732	6.749	6.453
6.921			5.742	6.791	6.468
6.921			5.761	6.8	6.468
6.924			5.783	6.875	6.478
6.927			5.793	6.883	6.485
6.929			5.811	6.975	6.486
6.934			5.811	7.084	6.492
6.935			5.849	7.1	6.497
6.939			5.884	7.172	6.511
6.949			5.899	7.244	6.524
6.952			5.928	7.38	6.528
6.956			5.977	5.357	6.537
6.96			5.985	5.465	6.553
6.962			5.997	5.582	6.557
6.97			6.003	5.599	6.565
6.971			6.043	5.604	6.568
6.988			6.057	5.627	6.57
6.988			6.092	5.638	6.575
6.993			6.114	5.673	6.578
6.993			6.116	5.706	6.582
7			6.145	5.722	6.594
7.003			6.163	5.722	6.61
7.003			6.174	5.729	6.626
7.017			6.191	5.733	6.628
7.025			6.209	5.799	6.629
7.027			6.22	5.831	6.63
7.033			6.246	5.842	6.632
7.034			6.262	5.844	6.658
7.049			6.28	5.844	6.659
7.051			6.296	5.855	6.661
7.051			6.307	5.855	6.667
7.056			6.307	5.858	6.667
7.06			6.319	5.885	6.677
7.06			6.334	5.888	6.684
7.065			6.337	5.899	6.686
7.066			6.337	5.919	6.717
7.067			6.366	5.925	6.728
7.079			6.372	5.93	6.731
7.089			6.379	5.935	6.752
7.095			6.382	5.945	6.753
7.1			6.387	5.966	6.759
7.111			6.399	5.967	6.76
7.12			6.422	5.972	6.76
7.124			6.43	5.984	6.76
7.131			6.436	5.985	6.766
7.134			6.437	5.987	6.777
7.144			6.465	5.99	6.783
7.149			6.533	5.99	6.785
7.15			6.539	6.008	6.796
7.158			6.557	6.02	6.8
7.176			6.557	6.029	6.827
7.188			6.565	6.05	6.831
7.19			6.572	6.055	6.904
7.197			6.572	6.057	6.906
7.198			6.575	6.073	6.914
7.202			6.588	6.082	6.916
7.21			6.597	6.083	6.919
7.214			6.604	6.084	6.92
7.216			6.607	6.088	6.925
7.221			6.61	6.098	6.939
7.232			6.616	6.103	6.944
7.24			6.65	6.105	6.965
7.242			6.659	6.114	7.01
7.269			6.671	6.118	7.034
7.323			6.677	6.136	7.041
7.325			6.684	6.154	7.1
7.36			6.688	6.179	7.1
7.371			6.69	6.185	7.138
7.371			6.697	6.194	7.148
7.393			6.713	6.201	7.174
7.403			6.715	6.202	7.202
7.405			6.722	6.217	7.209
7.411			6.724	6.22	7.282
7.419			6.73	6.24	7.284
7.422			6.734	6.249	7.334
7.44			6.753	6.254	7.375
7.452			6.759	6.257	7.414
7.458			6.787	6.257	7.507
7.473			6.79	6.262	7.539
7.474			6.802	6.267	7.682
7.474			6.812	6.267	7.72
7.483			6.838	6.273	7.813
7.533			6.847	6.276	7.813
7.536			6.855	6.286	5.32
7.546			6.864	6.291	5.399
7.557			6.875	6.291	5.437
7.596			6.881	6.294	5.469
7.628			6.883	6.296	5.498
7.631			6.888	6.326	5.504
7.634			6.889	6.326	5.522
7.666			6.902	6.334	5.525
7.694			6.91	6.346	5.556
7.718			6.92	6.353	5.582
7.852			6.938	6.364	5.595
7.897			6.939	6.378	5.599
7.961			6.952	6.399	5.601
8.072			6.953	6.421	5.627
8.247			6.963	6.425	5.631
5.797			6.964	6.425	5.631
5.844			7.037	6.436	5.677
5.846			7.041	6.47	5.682
5.877			7.046	6.476	5.683
5.882			7.093	6.478	5.694
5.899			7.095	6.501	5.703
6.026			7.101	6.511	5.706
6.039			7.121	6.528	5.706
6.055			7.154	6.529	5.722
6.058			7.183	6.529	5.723
6.078			7.236	6.529	5.731
6.093			7.238	6.535	5.742
6.105			7.253	6.547	5.744
6.113			7.293	6.556	5.77
6.113			7.329	6.563	5.784
6.127			7.367	6.568	5.789
6.137			7.397	6.575	5.79
6.15			7.408	6.586	5.804
6.162			7.454	6.586	5.804
6.163			7.469	6.596	5.811
6.163			7.494	6.604	5.815
6.181			7.564	6.61	5.822
6.188			7.613	6.632	5.828
6.206			7.678	6.636	5.828
6.213			7.712	6.667	5.849
6.215			7.788	6.699	5.849
6.222			7.974	6.724	5.855
6.223			5.623	6.73	5.858
6.228			5.701	6.739	5.87
6.236			5.786	6.771	5.87
6.244			5.869	6.805	5.87
6.245			6.045	6.808	5.88
6.247			6.097	6.824	5.885
6.264			6.174	6.825	5.885
6.266			6.185	6.83	5.919
6.267			6.254	6.879	5.923
6.267			6.307	6.953	5.927
6.271			6.326	7.162	5.938
6.282			6.329	8.337	5.941
6.296			6.337	5.343	5.957
6.31			6.372	5.391	5.957
6.316			6.491	5.448	5.958
6.316			6.499	5.469	5.959
6.325			6.526	5.525	5.971
6.325			6.526	5.559	5.971
6.339			6.537	5.559	5.977
6.346			6.563	5.569	5.984
6.346			6.597	5.578	5.987
6.361			6.642	5.586	5.99
6.364			6.683	5.589	5.99
6.373			6.685	5.611	5.992
6.374			6.692	5.623	6
6.378			6.697	5.638	6.001
6.383			6.722	5.638	6.006
6.383			6.726	5.666	6.006
6.406			6.749	5.687	6.011
6.406			6.758	5.687	6.014
6.406			6.772	5.706	6.014
6.409			6.772	5.751	6.02
6.417			6.785	5.768	6.029
6.423			6.794	5.773	6.029
6.432			6.814	5.806	6.029
6.453			6.818	5.811	6.036
6.453			6.829	5.827	6.036
6.458			6.829	5.858	6.041
6.465			6.829	5.863	6.043
6.472			6.846	5.867	6.046
6.481			6.871	5.885	6.046
6.5			6.888	5.885	6.055
6.501			6.889	5.887	6.055
6.508			6.891	5.906	6.078
6.522			6.914	5.926	6.078
6.522			6.944	5.941	6.082
6.524			6.952	5.957	6.083
6.524			6.975	5.967	6.088
6.526			6.981	5.977	6.092
6.531			6.989	5.98	6.092
6.531			7.052	5.98	6.092
6.536			7.1	5.99	6.105
6.54			7.153	5.99	6.106
6.551			7.176	5.997	6.113
6.552			7.209	6.027	6.116
6.553			7.27	6.036	6.118
6.553			7.354	6.043	6.118
6.561			7.4	6.045	6.123
6.561			7.409	6.05	6.127
6.565			7.414	6.057	6.131
6.565			7.477	6.073	6.136
6.566			7.533	6.085	6.14
6.574			7.571	6.088	6.148
6.574			7.604	6.092	6.148
6.582			7.661	6.092	6.157
6.583			7.705	6.097	6.157
6.592			7.874	6.097	6.157
6.593			7.975	6.102	6.181
6.603			8.023	6.106	6.185
6.606			5.859	6.108	6.186
6.606			5.9	6.114	6.191
6.61			5.935	6.116	6.191
6.612			5.959	6.124	6.194
6.622			6.036	6.127	6.201
6.625			6.042	6.127	6.209
6.627			6.145	6.129	6.209
6.632			6.202	6.131	6.219
6.635			6.249	6.14	6.219
6.635			6.276	6.144	6.229
6.635			6.334	6.145	6.232
6.636			6.353	6.164	6.237
6.636			6.366	6.172	6.24
6.636			6.368	6.179	6.247
6.638			6.39	6.185	6.267
6.638			6.409	6.186	6.274
6.638			6.468	6.21	6.274
6.646			6.468	6.211	6.276
6.649			6.612	6.225	6.281
6.649			6.627	6.226	6.286
6.654			6.658	6.244	6.291
6.655			6.691	6.246	6.291
6.655			6.734	6.249	6.291
6.661			6.744	6.262	6.296
6.663			6.772	6.262	6.298
6.667			6.772	6.267	6.303
6.673			6.79	6.276	6.307
6.673			6.802	6.276	6.307
6.673			6.814	6.296	6.308
6.679			6.85	6.308	6.308
6.693			6.888	6.319	6.326
6.699			6.955	6.326	6.329
6.702			7.002	6.382	6.341
6.704			7.038	6.386	6.343
6.709			7.109	6.407	6.346
6.709			7.22	6.416	6.366
6.711			7.242	6.43	6.368
6.72			7.257	6.432	6.378
6.724			7.422	6.437	6.379
6.726			7.765	6.453	6.379
6.729			5.658	6.457	6.381
6.731			5.87	6.468	6.382
6.734			6.067	6.47	6.382
6.74			6.097	6.479	6.386
6.74			6.114	6.479	6.39
6.749			6.131	6.485	6.391
6.749			6.157	6.498	6.391
6.749			6.177	6.507	6.397
6.752			6.185	6.51	6.399
6.752			6.229	6.528	6.399
6.753			6.24	6.529	6.409
6.753			6.259	6.557	6.422
6.753			6.276	6.568	6.43
6.755			6.307	6.572	6.436
6.758			6.307	6.572	6.436
6.762			6.307	6.578	6.439
6.765			6.326	6.581	6.439
6.768			6.327	6.581	6.442
6.779			6.334	6.594	6.442
6.78			6.346	6.607	6.445
6.78			6.353	6.63	6.448
6.781			6.372	6.665	6.457
6.79			6.376	6.677	6.468
6.795			6.378	6.681	6.47
6.795			6.406	6.692	6.472
6.795			6.409	6.697	6.486
6.796			6.416	6.73	6.492
6.796			6.416	6.777	6.499
6.801			6.427	6.814	6.504
6.801			6.429	6.829	6.511
6.804			6.437	6.83	6.511
6.805			6.439	6.83	6.533
6.808			6.442	6.846	6.543
6.81			6.466	6.855	6.543
6.81			6.468	6.92	6.553
6.818			6.494	7.027	6.568
6.818			6.504	7.055	6.57
6.82			6.505	7.415	6.575
6.821			6.529		6.578
6.821			6.533		6.581
6.823			6.533		6.581
6.826			6.547		6.582
6.835			6.557		6.608
6.835			6.557		6.61
6.839			6.568		6.617
6.842			6.589		6.64
6.842			6.604		6.64
6.849			6.607		6.642
6.851			6.636		6.654
6.851			6.648		6.667
6.854			6.661		6.683
6.855			6.67		6.69
6.863			6.677		6.697
6.884			6.677		6.716
6.884			6.697		6.727
6.884			6.705		6.728
6.885			6.73		6.728
6.891			6.739		6.766
6.891			6.753		6.79
6.898			6.769		6.811
6.902			6.783		6.839
6.906			6.785		6.87
6.91			6.794		6.925
6.912			6.799		6.931
6.916			6.812		6.939
6.921			6.855		6.947
6.921			6.906		7.05
6.929			6.966		7.06
6.934			7.019		7.091
6.938			7.031		7.095
6.943			7.093		7.1
6.945			7.124		7.115
6.951			7.168		7.191
6.96			7.315		7.349
6.971			7.334		7.375
6.972			7.408		7.376
6.975			7.414		7.384
6.982			7.432		7.655
6.982			7.554		7.686
6.983			8.126		7.749
6.985					7.92
6.997					8.179
7.003					8.393
7.003					8.595
7.008					5.424
7.023					5.582
7.025					5.586
7.029					5.621
7.03					5.673
7.051					5.679
7.054					5.687
7.06					5.688
7.06					5.706
7.061					5.708
7.064					5.713
7.072					5.713
7.075					5.722
7.078					5.742
7.087					5.753
7.087					5.77
7.088					5.773
7.102					5.819
7.104					5.826
7.111					5.841
7.12					5.849
7.122					5.867
7.128					5.878
7.14					5.884
7.141					5.885
7.15					5.887
7.15					5.923
7.15					5.951
7.158					5.959
7.166					5.962
7.177					5.962
7.185					5.972
7.187					5.984
7.202					5.99
7.205					5.99
7.207					6.004
7.21					6.006
7.21					6.015
7.228					6.018
7.228					6.018
7.24					6.02
7.257					6.02
7.269					6.02
7.272					6.024
7.273					6.027
7.275					6.027
7.276					6.029
7.276					6.064
7.283					6.07
7.29					6.075
7.307					6.075
7.307					6.092
7.312					6.103
7.345					6.105
7.348					6.106
7.364					6.118
7.378					6.129
7.393					6.129
7.414					6.13
7.418					6.136
7.435					6.138
7.437					6.14
7.448					6.147
7.456					6.157
7.469					6.174
7.511					6.185
7.511					6.186
7.539					6.201
7.553					6.201
7.585					6.201
7.622					6.206
7.636					6.217
7.636					6.217
7.638					6.217
7.673					6.232
7.698					6.235
7.753					6.24
7.807					6.247
7.865					6.249
7.87					6.249
7.931					6.256
7.945					6.27
7.981					6.291
8.041					6.291
8.058					6.296
6.004					6.307
6.078					6.308
6.171					6.314
6.171					6.318
6.177					6.326
6.181					6.33
6.183					6.334
6.205					6.337
6.232					6.337
6.233					6.343
6.24					6.343
6.242					6.353
6.255					6.361
6.258					6.367
6.267					6.368
6.285					6.371
6.287					6.378
6.304					6.379
6.304					6.407
6.31					6.409
6.364					6.416
6.369					6.442
6.387					6.455
6.392					6.47
6.427					6.479
6.432					6.484
6.432					6.486
6.444					6.501
6.448					6.505
6.449					6.507
6.465					6.51
6.465					6.572
6.469					6.588
6.469					6.603
6.475					6.61
6.476					6.61
6.481					6.61
6.494					6.612
6.501					6.616
6.508					6.629
6.52					6.63
6.522					6.671
6.522					6.677
6.53					6.697
6.53					6.787
6.544					6.839
6.561					6.843
6.565					6.855
6.566					6.883
6.574					6.963
6.577					7.082
6.578					7.163
6.584					7.181
6.612					7.217
6.612					7.238
6.628					7.25
6.636					7.314
6.636					7.862
6.692					5.393
6.701					5.469
6.704					5.532
6.705					5.555
6.711					5.559
6.72					5.582
6.72					5.601
6.726					5.658
6.729					5.74
6.735					5.753
6.745					5.756
6.762					5.773
6.781					5.806
6.79					5.822
6.795					5.828
6.796					5.849
6.798					5.885
6.804					5.915
6.807					5.923
6.814					5.928
6.826					5.972
6.826					5.977
6.827					5.98
6.827					5.987
6.827					5.992
6.827					6
6.835					6.014
6.835					6.018
6.837					6.02
6.837					6.027
6.853					6.027
6.855					6.042
6.861					6.045
6.863					6.046
6.869					6.048
6.872					6.055
6.887					6.057
6.889					6.06
6.898					6.064
6.918					6.069
6.921					6.078
6.929					6.098
6.949					6.108
6.955					6.114
6.975					6.116
6.977					6.116
6.984					6.118
6.988					6.118
6.988					6.124
6.991					6.129
6.993					6.129
7.015					6.145
7.019					6.145
7.025					6.145
7.027					6.148
7.027					6.152
7.029					6.167
7.042					6.171
7.048					6.172
7.048					6.181
7.061					6.206
7.072					6.207
7.078					6.217
7.088					6.217
7.094					6.217
7.095					6.219
7.097					6.225
7.102					6.229
7.11					6.235
7.111					6.24
7.119					6.244
7.122					6.244
7.149					6.246
7.158					6.249
7.18					6.249
7.188					6.249
7.19					6.251
7.19					6.27
7.19					6.28
7.207					6.28
7.21					6.28
7.232					6.28
7.257					6.28
7.26					6.283
7.307					6.286
7.312					6.287
7.329					6.287
7.349					6.289
7.35					6.298
7.36					6.298
7.372					6.327
7.372					6.327
7.403					6.329
7.458					6.334
7.483					6.34
7.529					6.34
7.641					6.34
7.672					6.341
7.76					6.341
7.76					6.343
7.765					6.39
7.812					6.39
7.818					6.393
7.862					6.397
7.977					6.399
8.24					6.409
8.244					6.418
					6.421
					6.43
					6.435
					6.435
					6.451
					6.453
					6.455
					6.455
					6.479
					6.479
					6.484
					6.498
					6.501
					6.505
					6.515
					6.539
					6.563
					6.568
					6.568
					6.61
					6.624
					6.628
					6.63
					6.64
					6.642
					6.65
					6.661
					6.665
					6.677
					6.688
					6.689
					6.69
					6.691
					6.74
					6.758
					6.809
					6.818
					6.825
					6.825
					6.839
					6.855
					6.855
					6.888
					6.888
					6.889
					6.919
					6.931
					6.938
					7.029
					7.075
					7.096
					7.1
					7.107
					7.154
					7.154
					7.176
					7.281
					7.289
					7.296
					7.359
					7.431
					7.838
					5.479
					5.529
					5.559
					5.603
					5.606
					5.608
					5.611
					5.673
					5.673
					5.679
					5.703
					5.8
					5.819
					5.822
					5.841
					5.844
					5.849
					5.855
					5.867
					5.884
					5.885
					5.895
					5.902
					5.912
					5.912
					5.914
					5.914
					5.915
					5.918
					5.919
					5.919
					5.919
					5.93
					5.938
					5.944
					5.945
					5.948
					5.956
					5.977
					5.981
					5.983
					5.99
					5.992
					5.997
					6.003
					6.01
					6.011
					6.012
					6.036
					6.045
					6.05
					6.064
					6.064
					6.064
					6.064
					6.067
					6.069
					6.069
					6.069
					6.07
					6.082
					6.097
					6.103
					6.108
					6.11
					6.116
					6.124
					6.124
					6.129
					6.136
					6.136
					6.14
					6.145
					6.148
					6.152
					6.157
					6.167
					6.167
					6.181
					6.181
					6.186
					6.194
					6.206
					6.207
					6.217
					6.218
					6.226
					6.232
					6.235
					6.244
					6.247
					6.249
					6.251
					6.259
					6.273
					6.274
					6.28
					6.28
					6.281
					6.286
					6.294
					6.296
					6.296
					6.307
					6.307
					6.308
					6.318
					6.323
					6.323
					6.34
					6.353
					6.367
					6.368
					6.378
					6.378
					6.379
					6.381
					6.386
					6.387
					6.387
					6.387
					6.396
					6.409
					6.409
					6.414
					6.416
					6.421
					6.43
					6.433
					6.436
					6.451
					6.461
					6.466
					6.466
					6.47
					6.478
					6.484
					6.488
					6.492
					6.497
					6.498
					6.499
					6.501
					6.505
					6.505
					6.505
					6.505
					6.515
					6.523
					6.524
					6.533
					6.539
					6.541
					6.547
					6.553
					6.553
					6.563
					6.568
					6.57
					6.572
					6.575
					6.582
					6.596
					6.596
					6.61
					6.612
					6.614
					6.639
					6.667
					6.68
					6.692
					6.696
					6.702
					6.709
					6.709
					6.716
					6.716
					6.73
					6.731
					6.731
					6.738
					6.738
					6.739
					6.787
					6.799
					6.8
					6.809
					6.812
					6.824
					6.831
					6.855
					6.859
					6.868
					6.87
					6.928
					6.938
					6.939
					6.952
					6.959
					7.068
					7.076
					7.076
					7.076
					7.115
					7.147
					7.148
					7.15
					7.217
					7.372
					7.388
					7.488
					7.611
					8.141
					5.366
					5.409
					5.45
					5.461
					5.469
					5.487
					5.495
					5.496
					5.528
					5.55
					5.562
					5.623
					5.638
					5.65
					5.657
					5.674
					5.674
					5.694
					5.701
					5.703
					5.706
					5.708
					5.72
					5.723
					5.725
					5.725
					5.731
					5.744
					5.761
					5.79
					5.794
					5.797
					5.806
					5.842
					5.849
					5.849
					5.856
					5.867
					5.867
					5.88
					5.893
					5.895
					5.895
					5.899
					5.899
					5.903
					5.906
					5.913
					5.92
					5.928
					5.928
					5.934
					5.934
					5.934
					5.95
					5.955
					5.955
					5.959
					5.972
					5.972
					5.972
					5.981
					5.984
					5.984
					5.984
					5.985
					5.985
					5.99
					6.006
					6.008
					6.014
					6.014
					6.015
					6.02
					6.029
[truncated: 200 more rows]

## Sheet: COVID-19 patientes
sars10	sars11	sars13	sars16	sars17
5.486	5.984	5.959	5.62	6.364
5.545	6.075	6.079	6.027	6.448
5.628	6.136	6.342	6.225	6.475
5.8	6.138	6.369	6.346	6.729
5.801	6.14	6.461	6.552	7.111	eritrocyte size mkm
5.893	6.283	6.463	6.648	7.115
5.9	6.318	6.493	6.772	7.149
5.99	6.327	6.497	6.794	7.172
6.026	6.337	6.502	6.873	7.26
6.031	6.353	6.578	6.876	7.311
6.066	6.353	6.592	6.939	7.478
6.118	6.39	6.608	7.052	7.483
6.124	6.451	6.674	7.092	7.484
6.162	6.504	6.734	7.148	7.536
6.206	6.507	6.736	7.148	7.56
6.293	6.556	6.777	7.162	7.582
6.324	6.596	6.792	7.193	7.622
6.326	6.628	6.798	7.251	7.662
6.337	6.63	6.834	7.254	7.672
6.348	6.632	6.849	7.259	7.718
6.351	6.64	6.915	7.264	7.729
6.374	6.659	6.918	7.273	7.782
6.376	6.667	6.934	7.281	7.792
6.379	6.68	6.955	7.284	7.805
6.39	6.685	6.959	7.315	7.809
6.404	6.691	6.966	7.322	7.857
6.428	6.696	7	7.338	7.859
6.456	6.708	7.085	7.352	7.892
6.469	6.752	7.092	7.354	7.897
6.483	6.766	7.108	7.383	7.954
6.487	6.771	7.114	7.384	7.956
6.509	6.784	7.115	7.388	7.959
6.513	6.814	7.135	7.407	7.994
6.518	6.825	7.144	7.462	7.995
6.532	6.831	7.15	7.505	7.997
6.547	6.858	7.15	7.516	8.034
6.549	6.865	7.17	7.544	8.064
6.589	6.876	7.173	7.55	8.085
6.591	6.888	7.197	7.571	8.087
6.596	6.891	7.198	7.606	8.102
6.599	6.902	7.198	7.658	8.113
6.616	6.926	7.202	7.667	8.114
6.62	6.928	7.205	7.707	8.175
6.634	6.952	7.213	7.729	8.215
6.634	6.985	7.228	7.757	8.223
6.636	6.995	7.232	7.76	8.285
6.648	7.01	7.249	7.768	8.3
6.658	7.023	7.279	7.787	8.314
6.692	7.029	7.296	7.834	8.317
6.697	7.041	7.309	7.857	8.336
6.707	7.046	7.311	7.883	8.356
6.723	7.064	7.345	7.888	8.369
6.724	7.069	7.347	7.904	8.375
6.734	7.082	7.375	7.934	8.381
6.736	7.084	7.384	7.937	8.419
6.736	7.091	7.393	7.937	8.422
6.736	7.1	7.405	8.029	8.424
6.739	7.107	7.408	8.036	8.447
6.742	7.117	7.435	8.138	8.478
6.748	7.144	7.443	8.331	8.48
6.749	7.147	7.448	8.501	8.494
6.753	7.154	7.469	8.502	8.499
6.756	7.154	7.474	6.329	8.533
6.757	7.154	7.495	6.544	8.543
6.761	7.197	7.53	6.547	8.551
6.771	7.23	7.536	6.607	8.603
6.78	7.253	7.575	6.73	8.669
6.78	7.276	7.595	6.902	8.732
6.785	7.281	7.603	6.944	8.738
6.792	7.286	7.609	7.002	8.738
6.798	7.287	7.623	7.053	8.755
6.801	7.312	7.661	7.132	8.802
6.818	7.314	7.678	7.194	8.802
6.818	7.346	7.7	7.273	8.845
6.82	7.349	7.703	7.308	8.863
6.84	7.365	7.71	7.338	8.892
6.84	7.397	7.724	7.342	8.915
6.844	7.422	7.768	7.352	8.941
6.844	7.425	7.795	7.365	9.255
6.848	7.439	7.803	7.383	9.342
6.851	7.443	7.841	7.452	9.394
6.855	7.456	7.853	7.516	9.444
6.858	7.51	7.857	7.538	9.5
6.858	7.514	7.922	7.541	9.596
6.858	7.516	7.928	7.541	6.533
6.861	7.516	7.937	7.558	6.86
6.866	7.539	7.94	7.571	6.929
6.866	7.571	7.953	7.699	6.938
6.868	7.576	7.961	7.784	6.97
6.872	7.583	7.969	7.888	7.027
6.872	7.584	8.012	8.021	7.033
6.878	7.6	8.118	8.023	7.046
6.883	7.634	8.163	8.289	7.054
6.9	7.646	8.266	8.454	7.089
6.9	7.657	8.305	9.567	7.12
6.901	7.661	8.314	6.22	7.144
6.903	7.682	8.367	6.272	7.221
6.91	7.686	8.398	6.273	7.237
6.915	7.715	8.497	6.291	7.24
6.919	7.744	8.801	6.394	7.246
6.919	7.813	8.942	6.433	7.273
6.919	7.833	8.991	6.505	7.29
6.924	7.859	9.308	6.552	7.29
6.924	7.879	6.25	6.562	7.291
6.928	7.932	6.405	6.594	7.301
6.929	7.953	6.475	6.669	7.321
6.934	7.992	6.544	6.703	7.346
6.941	8.04	6.553	6.73	7.465
6.947	8.052	6.579	6.738	7.483
6.953	8.084	6.641	6.759	7.483
6.964	8.203	6.711	6.785	7.495
6.965	8.608	6.72	6.796	7.503
6.975	8.883	6.835	6.824	7.507
6.984	5.677	6.862	6.831	7.51
6.985	5.722	6.882	6.85	7.559
6.989	5.83	6.889	6.886	7.567
6.995	5.84	6.892	6.91	7.579
6.995	5.841	6.915	6.92	7.585
7.001	5.962	6.935	6.934	7.646
7.001	6.046	6.94	6.959	7.654
7.001	6.145	6.943	6.992	7.672
7.001	6.181	6.951	6.992	7.691
7.006	6.194	6.981	7.014	7.711
7.006	6.205	6.997	7.055	7.712
7.02	6.22	7.051	7.068	7.724
7.021	6.229	7.091	7.075	7.728
7.027	6.232	7.134	7.119	7.783
7.04	6.271	7.15	7.153	7.795
7.055	6.276	7.221	7.181	7.852
7.058	6.281	7.26	7.201	7.877
7.061	6.32	7.283	7.206	7.89
7.062	6.329	7.296	7.215	7.929
7.065	6.346	7.307	7.225	7.934
7.068	6.411	7.308	7.25	7.953
7.074	6.435	7.312	7.265	7.953
7.077	6.436	7.379	7.273	7.961
7.085	6.436	7.448	7.283	7.97
7.085	6.437	7.448	7.284	7.987
7.09	6.448	7.519	7.338	7.994
7.093	6.461	7.546	7.354	7.996
7.1	6.478	7.553	7.354	8.008
7.1	6.487	7.579	7.374	8.014
7.102	6.488	7.615	7.376	8.018
7.102	6.494	7.634	7.38	8.018
7.102	6.515	7.672	7.385	8.082
7.107	6.524	7.755	7.403	8.087
7.109	6.533	7.805	7.415	8.102
7.118	6.556	7.916	7.417	8.113
7.123	6.586	8.016	7.432	8.17
7.124	6.594	8.084	7.442	8.17
7.132	6.596	8.118	7.443	8.178
7.133	6.603	8.194	7.449	8.188
7.162	6.648	8.227	7.452	8.189
7.171	6.653	8.802	7.454	8.196
7.172	6.653	6.476	7.471	8.223
7.179	6.677	6.568	7.514	8.262
7.18	6.692	6.851	7.524	8.28
7.186	6.696	6.953	7.542	8.315
7.19	6.702	6.966	7.6	8.326
7.197	6.702	6.988	7.627	8.332
7.201	6.708	7.013	7.627	8.38
7.203	6.715	7.071	7.632	8.388
7.206	6.738	7.091	7.674	8.402
7.209	6.738	7.1	7.677	8.41
7.211	6.749	7.115	7.802	8.418
7.215	6.753	7.177	7.803	8.429
7.215	6.766	7.193	7.84	8.501
7.222	6.766	7.24	7.845	8.505
7.224	6.783	7.26	7.861	8.58
7.229	6.825	7.26	7.918	8.607
7.229	6.829	7.303	7.941	8.678
7.239	6.83	7.307	8.096	8.701
7.246	6.836	7.355	8.162	8.701
7.253	6.839	7.416	8.462	8.785
7.259	6.846	7.458	8.512	8.787
7.259	6.846	7.495	8.684	8.828
7.26	6.853	7.591	8.734	8.888
7.266	6.875	7.657	9.066	8.909
7.267	6.879	7.684	5.948	8.93
7.268	6.887	7.695	6.084	8.969
7.272	6.902	7.706	6.154	9.03
7.272	6.902	7.741	6.271	6.428
7.273	6.916	7.809	6.276	6.481
7.273	6.926	7.834	6.501	6.591
7.273	6.944	7.867	6.505	6.649
7.279	6.947	7.874	6.507	6.798
7.282	6.955	8.087	6.524	6.921
7.292	6.975	8.092	6.524	7.06
7.296	7.052	8.106	6.526	7.072
7.304	7.065	8.118	6.553	7.087
7.305	7.079	8.194	6.556	7.091
7.305	7.101	8.237	6.603	7.108
7.321	7.115	8.293	6.626	7.12
7.325	7.123	8.293	6.626	7.166
7.329	7.124	8.407	6.64	7.167
7.329	7.135	8.429	6.648	7.168
7.331	7.137	8.583	6.67	7.185
7.334	7.144	8.779	6.67	7.188
7.342	7.145	6.887	6.677	7.196
7.342	7.148	6.952	6.717	7.205
7.342	7.148	7.034	6.717	7.21
7.345	7.172	7.052	6.728	7.234
7.347	7.194	7.166	6.73	7.237
7.354	7.197	7.176	6.79	7.24
7.355	7.201	7.178	6.79	7.249
7.358	7.209	7.301	6.805	7.254
7.358	7.218	7.303	6.831	7.258
7.358	7.23	7.309	6.833	7.26
7.363	7.232	7.315	6.836	7.269
7.363	7.235	7.392	6.847	7.273
7.368	7.263	7.403	6.855	7.29
7.368	7.265	7.415	6.864	7.296
7.368	7.273	7.44	6.867	7.312
7.371	7.312	7.472	6.887	7.349
7.371	7.329	7.494	6.889	7.35
7.375	7.333	7.501	6.891	7.355
7.375	7.352	7.503	6.891	7.37
7.375	7.365	7.532	6.896	7.376
7.376	7.38	7.546	6.896	7.393
7.381	7.383	7.546	6.906	7.395
7.384	7.397	7.553	6.931	7.418
7.384	7.397	7.6	6.933	7.438
7.384	7.397	7.619	6.934	7.445
7.384	7.453	7.681	6.934	7.483
7.389	7.46	7.687	6.947	7.501
7.397	7.469	7.71	6.955	7.507
7.406	7.47	7.712	6.957	7.519
7.408	7.473	7.746	6.959	7.52
7.419	7.487	7.772	6.966	7.55
7.423	7.502	7.773	6.976	7.554
7.424	7.505	7.781	6.977	7.585
7.433	7.516	7.805	6.997	7.65
7.447	7.539	7.807	7.027	7.672
7.448	7.542	7.809	7.05	7.687
7.465	7.555	7.819	7.05	7.706
7.471	7.571	7.842	7.052	7.717
7.478	7.576	7.857	7.059	7.717
7.482	7.595	7.859	7.069	7.724
7.484	7.596	7.859	7.079	7.724
7.488	7.606	7.906	7.083	7.728
7.488	7.613	7.929	7.091	7.755
7.491	7.613	7.948	7.092	7.765
7.494	7.621	7.958	7.093	7.768
7.497	7.622	7.989	7.115	7.782
7.498	7.649	7.995	7.154	7.783
7.503	7.661	7.998	7.162	7.807
7.504	7.674	8.013	7.167	7.809
7.508	7.678	8.059	7.176	7.812
7.508	7.685	8.064	7.181	7.812
7.508	7.707	8.089	7.197	7.815
7.509	7.738	8.092	7.213	7.819
7.509	7.738	8.122	7.22	7.819
7.518	7.802	8.131	7.221	7.827
7.533	7.872	8.135	7.232	7.857
7.533	7.916	8.142	7.253	7.857
7.533	7.928	8.152	7.263	7.895
7.543	8	8.153	7.273	7.895
7.551	8.093	8.17	7.28	7.914
7.551	8.568	8.17	7.282	7.916
7.561	8.59	8.182	7.305	7.916
7.565	9.308	8.204	7.309	7.919
7.581	5.606	8.226	7.312	7.923
7.581	5.624	8.322	7.315	7.929
7.585	5.685	8.329	7.322	7.94
7.589	5.849	8.356	7.328	7.941
7.593	5.926	8.361	7.346	7.953
7.596	5.927	8.45	7.354	8.04
7.599	5.93	8.473	7.367	8.043
7.599	5.963	8.496	7.385	8.048
7.604	5.997	8.505	7.397	8.048
7.61	6.006	8.545	7.409	8.063
7.617	6.018	8.626	7.415	8.068
7.628	6.02	8.629	7.439	8.072
7.636	6.067	8.719	7.469	8.082
7.65	6.106	8.759	7.487	8.085
7.655	6.11	8.842	7.502	8.095
7.655	6.127	9.213	7.525	8.106
7.659	6.13	9.457	7.579	8.108
7.661	6.14	9.848	7.584	8.118
7.664	6.154	5.604	7.594	8.118
7.667	6.165	6.02	7.602	8.134
7.668	6.167	6.24	7.624	8.157
7.671	6.181	6.269	7.627	8.157
7.671	6.205	6.304	7.638	8.158
7.676	6.232	6.395	7.661	8.163
7.684	6.257	6.441	7.692	8.17
7.686	6.273	6.471	7.716	8.175
7.686	6.276	6.474	7.736	8.182
7.687	6.276	6.497	7.773	8.187
7.692	6.323	6.515	7.778	8.225
7.701	6.343	6.515	7.805	8.26
7.708	6.343	6.571	7.818	8.279
7.712	6.36	6.582	7.838	8.307
7.714	6.363	6.592	7.95	8.322
7.714	6.371	6.6	7.98	8.347
7.72	6.409	6.635	8.068	8.364
7.725	6.409	6.657	8.089	8.364
7.726	6.409	6.718	8.146	8.399
7.731	6.422	6.736	8.46	8.409
7.738	6.451	6.74	8.504	8.429
7.738	6.466	6.749	8.645	8.457
7.739	6.466	6.752	8.996	8.474
7.747	6.478	6.754	6.152	8.508
7.753	6.486	6.781	6.186	8.515
7.754	6.491	6.798	6.217	8.518
7.758	6.494	6.798	6.24	8.524
7.765	6.494	6.837	6.27	8.575
7.766	6.497	6.862	6.28	8.617
7.766	6.501	6.891	6.281	8.68
7.767	6.518	6.897	6.318	8.701
7.77	6.524	6.91	6.334	8.703
7.78	6.526	6.916	6.346	8.707
7.78	6.528	6.943	6.36	8.748
7.804	6.53	6.945	6.364	8.765
7.809	6.575	6.981	6.435	8.766
7.819	6.582	7.019	6.442	8.813
7.819	6.589	7.048	6.461	8.915
7.827	6.594	7.048	6.472	9.041
7.847	6.596	7.065	6.486	9.066
7.85	6.603	7.087	6.515	9.14
7.858	6.607	7.102	6.524	9.199
7.858	6.608	7.108	6.544	6.074
7.858	6.61	7.114	6.568	6.245
7.867	6.615	7.12	6.601	6.432
7.871	6.616	7.144	6.61	6.481
7.871	6.626	7.196	6.614	6.827
7.884	6.629	7.21	6.614	6.835
7.888	6.653	7.29	6.631	6.863
7.888	6.659	7.296	6.631	6.871
7.898	6.667	7.301	6.64	6.915
7.906	6.677	7.308	6.692	6.921
7.912	6.686	7.318	6.73	6.924
7.912	6.697	7.332	6.731	6.971
7.921	6.697	7.338	6.749	7.051
7.93	6.708	7.35	6.76	7.065
7.933	6.711	7.372	6.765	7.115
7.94	6.715	7.403	6.787	7.158
7.944	6.716	7.41	6.822	7.172
7.944	6.724	7.411	6.824	7.253
7.952	6.727	7.427	6.825	7.291
7.973	6.73	7.501	6.83	7.321
7.983	6.735	7.551	6.831	7.334
8.002	6.744	7.596	6.834	7.437
8.008	6.749	7.638	6.853	7.439
8.028	6.752	7.698	6.855	7.503
8.036	6.756	7.748	6.859	7.503
8.047	6.756	7.765	6.864	7.554
8.053	6.758	7.792	6.867	7.571
8.065	6.76	7.819	6.867	7.631
8.083	6.762	7.906	6.886	7.662
8.102	6.772	7.906	6.906	7.672
8.11	6.777	7.969	6.916	7.678
8.148	6.783	7.994	6.925	7.71
8.167	6.79	8.038	6.926	7.71
8.181	6.794	8.131	6.944	7.71
8.204	6.799	8.158	6.944	7.734
8.231	6.8	8.533	6.947	7.74
8.235	6.814	5.959	6.952	7.757
8.251	6.818	6.119	6.957	7.793
8.27	6.822	6.215	6.96	7.795
8.28	6.824	6.324	6.974	7.8
8.28	6.827	6.336	6.987	7.852
8.29	6.833	6.494	6.988	7.889
8.306	6.855	6.585	6.988	7.892
8.308	6.871	6.591	6.988	7.895
8.329	6.875	6.625	7.004	7.929
8.334	6.888	6.692	7.004	7.954
8.337	6.893	6.725	7.014	7.956
8.354	6.893	6.73	7.017	7.961
8.372	6.895	6.745	7.046	7.965
8.379	6.906	6.768	7.052	7.994
8.392	6.914	6.769	7.052	8.011
8.394	6.92	6.78	7.059	8.043
8.43	6.92	6.781	7.068	8.044
8.441	6.92	6.798	7.082	8.066
8.443	6.925	6.805	7.101	8.068
8.444	6.925	6.818	7.124	8.145
8.455	6.926	6.863	7.132	8.17
8.465	6.928	6.898	7.142	8.187
8.473	6.939	6.906	7.145	8.196
8.495	6.944	6.91	7.154	8.198
8.497	6.944	6.921	7.162	8.219
8.497	6.951	6.924	7.168	8.229
8.512	6.955	6.929	7.18	8.25
8.514	6.957	6.93	7.19	8.259
8.539	6.959	6.952	7.193	8.279
8.552	6.964	6.982	7.194	8.28
8.556	6.965	6.988	7.197	8.305
8.556	6.981	7.013	7.2	8.331
8.59	6.985	7.019	7.202	8.332
8.607	6.986	7.063	7.214	8.337
8.615	6.987	7.072	7.225	8.358
8.625	7.001	7.072	7.238	8.38
8.633	7.001	7.117	7.25	8.38
8.672	7.017	7.144	7.254	8.399
8.95	7.027	7.185	7.257	8.407
9.037	7.047	7.199	7.259	8.455
9.084	7.047	7.231	7.295	8.474
9.282	7.064	7.257	7.316	8.522
9.432	7.084	7.275	7.329	8.533
9.444	7.112	7.285	7.342	8.575
9.874	7.148	7.308	7.354	8.617
9.901	7.154	7.329	7.354	8.634
10.04	7.163	7.349	7.354	8.701
10.277	7.176	7.35	7.367	8.73
10.357	7.176	7.371	7.383	8.79
10.738	7.18	7.371	7.408	8.795
10.768	7.181	7.428	7.412	8.83
5.804	7.194	7.443	7.42	8.844
6.116	7.194	7.455	7.435	8.886
6.154	7.206	7.461	7.473	8.952
6.206	7.206	7.474	7.473	9.024
6.217	7.209	7.536	7.475	9.1
6.302	7.213	7.59	7.494	9.202
6.307	7.215	7.598	7.499	6.461
6.328	7.215	7.6	7.499	6.726
6.353	7.236	7.603	7.511	6.843
6.391	7.238	7.609	7.515	6.898
6.469	7.25	7.622	7.524	6.948
6.475	7.251	7.631	7.525	6.972
6.48	7.28	7.631	7.532	7.067
6.504	7.287	7.669	7.542	7.121
6.51	7.296	7.691	7.57	7.128
6.533	7.297	7.696	7.583	7.166
6.533	7.34	7.7	7.619	7.205
6.535	7.345	7.724	7.627	7.216
6.586	7.354	7.728	7.677	7.246
6.586	7.376	7.732	7.689	7.25
6.595	7.383	7.74	7.692	7.261
6.608	7.388	7.765	7.703	7.318
6.614	7.403	7.781	7.732	7.349
6.628	7.414	7.828	7.769	7.362
6.642	7.419	7.862	7.776	7.435
6.658	7.435	7.877	7.788	7.458
6.667	7.471	7.892	7.796	7.474
6.684	7.473	7.913	7.813	7.483
6.697	7.511	7.916	7.9	7.489
6.705	7.515	7.959	7.93	7.49
6.734	7.535	7.966	8	7.512
6.734	7.539	8.007	8.037	7.52
6.734	7.557	8.054	8.052	7.521
6.735	7.587	8.098	8.168	7.537
6.741	7.601	8.115	8.172	7.563
6.749	7.613	8.152	8.175	7.597
6.756	7.616	8.357	8.185	7.615
6.759	7.628	8.415	8.208	7.617
6.79	7.635	8.571	8.847	7.647
6.818	7.667	8.571	8.999	7.657
6.818	7.703	9.182	9.046	7.672
6.839	7.723	9.384	9.27	7.724
6.85	7.723	6.377	6.523	7.744
6.865	7.724	6.519	6.626	7.744
6.874	7.731	6.626	6.758	7.757
6.888	7.753	6.72	6.763	7.762
6.893	7.808	6.769	6.824	7.773
6.914	7.819	6.798	6.876	7.781
6.929	7.899	6.807	6.934	7.807
6.939	7.907	6.818	6.992	7.809
6.947	7.99	6.823	7.021	7.844
6.957	7.992	6.864	7.084	7.852
6.96	8.001	6.871	7.121	7.961
6.966	8.045	6.872	7.147	7.995
6.988	8.072	6.883	7.181	8.035
6.992	8.077	6.921	7.19	8.058
6.995	8.099	6.973	7.253	8.072
7.07	8.289	7.023	7.28	8.093
7.091	8.312	7.033	7.296	8.118
7.095	8.352	7.056	7.296	8.157
7.107	8.362	7.066	7.297	8.181
7.112	8.446	7.071	7.305	8.233
7.119	8.479	7.12	7.309	8.242
7.119	8.501	7.15	7.314	8.255
7.125	8.588	7.159	7.316	8.255
7.138	8.703	7.21	7.325	8.257
7.144	8.894	7.234	7.354	8.403
7.162	8.926	7.257	7.359	8.412
7.172	9.165	7.257	7.365	8.424
7.178	9.291	7.279	7.462	8.436
7.193	9.667	7.302	7.467	8.481
7.194	5.826	7.303	7.467	8.482
7.213	5.855	7.308	7.478	8.489
7.214	5.948	7.352	7.498	8.507
7.245	5.99	7.369	7.505	8.567
7.247	6.117	7.375	7.569	8.583
7.251	6.118	7.376	7.58	8.605
7.265	6.169	7.388	7.584	8.64
7.276	6.174	7.393	7.584	8.657
7.276	6.181	7.41	7.638	8.737
7.295	6.266	7.427	7.646	8.742
7.3	6.272	7.469	7.657	8.777
7.305	6.272	7.472	7.682	8.987
7.312	6.286	7.504	7.724	9.016
7.325	6.307	7.554	7.734	9.074
7.338	6.323	7.567	7.734	9.137
7.345	6.337	7.59	7.748	9.158
7.375	6.368	7.631	7.764	9.162
7.397	6.386	7.651	7.824	9.17
7.4	6.393	7.669	7.86	9.32
7.407	6.393	7.672	7.92	9.361
7.415	6.399	7.684	8.11	9.568
7.417	6.402	7.736	8.132	9.907
7.434	6.411	7.815	8.15	10.073
7.47	6.411	7.834	8.163	6.359
7.487	6.411	7.895	8.224	6.416
7.505	6.439	7.916	8.399	6.565
7.524	6.447	7.934	8.423	6.619
7.543	6.479	8.002	8.849	6.837
7.562	6.501	6.026	6.461	6.843
7.572	6.51	6.304	6.515	6.878
7.65	6.514	6.369	6.686	6.928
7.65	6.515	6.374	6.709	7.025
7.677	6.526	6.386	6.792	7.027
7.716	6.543	6.435	6.8	7.044
7.722	6.547	6.461	6.802	7.063
7.745	6.556	6.465	6.814	7.067
7.745	6.588	6.544	6.902	7.067
7.749	6.627	6.616	6.914	7.082
7.756	6.642	6.616	6.943	7.132
7.817	6.65	6.622	6.955	7.173
7.822	6.686	6.624	6.975	7.194
7.843	6.689	6.641	6.992	7.198
7.845	6.69	6.649	7.004	7.208
7.85	6.69	6.663	7.014	7.228
7.85	6.706	6.678	7.053	7.295
7.85	6.708	6.727	7.076	7.339
7.875	6.728	6.731	7.104	7.34
7.927	6.73	6.74	7.109	7.354
7.931	6.733	6.744	7.124	7.374
7.938	6.747	6.745	7.144	7.389
8.018	6.76	6.756	7.2	7.39
8.021	6.762	6.795	7.206	7.428
8.032	6.787	6.826	7.209	7.438
8.186	6.8	6.827	7.213	7.487
8.249	6.814	6.835	7.284	7.51
8.25	6.821	6.839	7.287	7.519
8.326	6.829	6.851	7.322	7.537
8.381	6.83	6.855	7.334	7.546
8.421	6.836	6.91	7.384	7.559
8.433	6.843	6.912	7.399	7.572
8.546	6.864	6.912	7.403	7.591
8.572	6.886	6.927	7.454	7.621
8.576	6.887	7.013	7.462	7.627
8.577	6.888	7.079	7.462	7.644
8.643	6.888	7.084	7.559	7.65
8.992	6.896	7.088	7.571	7.72
9.069	6.896	7.14	7.571	7.726
9.082	6.903	7.178	7.605	7.734
9.494	6.904	7.188	7.646	7.749
5.589	6.914	7.205	7.677	7.763
5.826	6.916	7.211	7.789	7.767
5.827	6.919	7.24	7.797	7.773
5.94	6.925	7.269	7.948	7.841
5.979	6.934	7.292	8.04	7.847
6.119	6.943	7.312	8.221	7.848
6.14	6.944	7.355	8.294	7.852
6.146	6.953	7.439	9.073	7.852
6.255	6.955	7.489	6.341	7.858
6.275	6.966	7.628	6.368	7.872
6.28	6.974	7.628	6.448	7.935
6.317	6.975	7.666	6.465	7.937
6.32	6.976	7.698	6.568	7.946
6.33	6.977	7.733	6.612	7.95
6.332	6.992	7.757	6.63	7.953
6.351	7.001	7.8	6.631	7.974
6.368	7.01	7.858	6.667	7.983
6.371	7.011	7.874	6.713	7.992
6.427	7.029	7.93	6.726	8
6.434	7.031	7.934	6.829	8.046
6.442	7.047	7.943	6.857	8.048
6.458	7.06	8.021	6.87	8.066
6.497	7.064	8.249	6.891	8.094
6.544	7.065	8.646	6.914	8.12
6.555	7.091	5.317	6.931	8.121
6.559	7.112	6.105	6.933	8.144
6.567	7.124	6.481	6.933	8.159
6.585	7.124	6.561	6.974	8.201
6.594	7.128	6.583	6.977	8.202
6.64	7.13	6.61	6.988	8.248
6.648	7.138	6.655	7.021	8.25
6.661	7.144	6.673	7.041	8.302
6.661	7.144	6.701	7.059	8.312
6.668	7.15	6.723	7.084	8.316
6.677	7.154	6.808	7.091	8.321
6.685	7.168	6.83	7.095	8.354
6.688	7.171	6.866	7.112	8.382
6.69	7.191	6.891	7.117	8.413
6.708	7.193	6.899	7.132	8.461
6.719	7.206	6.938	7.154	8.494
6.727	7.206	6.947	7.154	8.503
6.748	7.215	6.959	7.215	8.539
6.748	7.228	6.988	7.22	8.573
6.772	7.245	6.988	7.227	8.587
6.779	7.251	6.992	7.235	8.687
6.779	7.251	7.037	7.238	8.779
6.794	7.253	7.144	7.241	8.808
6.821	7.312	7.187	7.247	8.934
6.821	7.325	7.305	7.247	9.128
6.87	7.335	7.329	7.254	9.297
6.907	7.342	7.338	7.264	6.655
6.908	7.38	7.342	7.305	6.701
6.921	7.383	7.348	7.312	6.776
6.921	7.383	7.351	7.316	6.814
6.922	7.388	7.368	7.329	7.03
6.933	7.399	7.384	7.338	7.054
6.943	7.408	7.469	7.338	7.066
6.963	7.412	7.474	7.34	7.089
6.976	7.422	7.48	7.355	7.163
6.987	7.424	7.495	7.394	7.188
6.997	7.454	7.52	7.403	7.209
7.022	7.469	7.531	7.408	7.216
7.034	7.473	7.533	7.435	7.228
7.05	7.479	7.54	7.439	7.232
7.051	7.505	7.559	7.442	7.26
7.059	7.508	7.565	7.454	7.275
7.068	7.516	7.617	7.462	7.308
7.103	7.541	7.636	7.476	7.312
7.124	7.541	7.672	7.478	7.312
7.132	7.559	7.678	7.504	7.321
7.142	7.571	7.741	7.516	7.33
7.15	7.635	7.76	7.524	7.334
7.162	7.661	7.769	7.524	7.338
7.17	7.671	7.772	7.536	7.338
7.192	7.704	7.803	7.538	7.348
7.222	7.715	7.812	7.538	7.362
7.247	7.721	7.818	7.544	7.364
7.248	7.787	7.819	7.555	7.395
7.308	7.797	7.833	7.557	7.458
7.309	7.802	7.857	7.564	7.474
7.322	7.872	7.874	7.577	7.51
7.355	7.883	7.922	7.6	7.512
7.385	7.9	7.972	7.602	7.529
7.391	7.9	7.972	7.604	7.554
7.429	7.941	7.984	7.606	7.579
7.444	7.945	8.068	7.611	7.623
7.48	7.964	8.118	7.613	7.653
7.481	7.974	8.175	7.621	7.666
7.535	8.182	8.182	7.627	7.716
7.542	8.252	8.429	7.638	7.718
7.611	8.361	8.497	7.658	7.732
7.627	8.362	8.543	7.661	7.744
7.628	8.417	8.934	7.671	7.748
7.643	8.502	5.754	7.734	7.762
7.696	8.633	5.782	7.736	7.769
7.738	8.647	6.177	7.738	7.799
7.751	8.708	6.293	7.744	7.813
7.756	8.88	6.362	7.753	7.921
7.766	8.969	6.432	7.76	7.922
7.779	9.08	6.465	7.767	7.928
7.792	9.209	6.519	7.803	7.957
7.796	9.331	6.549	7.81	7.957
7.813	9.456	6.551	7.813	7.961
7.818	6.042	6.568	7.818	7.969
7.85	6.084	6.568	7.829	7.996
7.852	6.124	6.579	7.887	8.013
7.855	6.353	6.601	7.893	8.024
7.878	6.468	6.612	7.927	8.029
7.894	6.539	6.649	7.953	8.029
7.936	6.587	6.649	7.985	8.061
7.95	6.61	6.663	8.064	8.081
8.044	6.63	6.665	8.079	8.096
8.071	6.63	6.679	8.081	8.096
8.081	6.64	6.723	8.128	8.098
8.128	6.659	6.736	8.147	8.113
8.193	6.661	6.762	8.162	8.118
8.411	6.661	6.762	8.385	8.168
8.443	6.683	6.832	8.399	8.178
8.451	6.693	6.849	8.574	8.181
8.454	6.715	6.849	6.353	8.196
8.513	6.733	6.855	6.37	8.198
8.542	6.738	6.863	6.435	8.215
8.552	6.853	6.892	6.442	8.222
5.837	6.893	6.897	6.499	8.233
5.84	6.895	6.902	6.557	8.237
5.899	6.916	6.915	6.578	8.237
6.03	6.931	6.921	6.596	8.247
6.03	6.947	6.93	6.623	8.254
6.145	6.987	6.938	6.628	8.279
6.231	6.988	6.945	6.632	8.329
6.367	6.992	6.948	6.64	8.356
6.367	6.992	6.96	6.665	8.386
6.371	7.007	6.971	6.689	8.394
6.47	7.01	6.971	6.703	8.511
6.483	7.017	6.979	6.711	8.514
6.512	7.017	6.985	6.716	8.583
6.559	7.033	6.988	6.73	8.591
6.561	7.046	6.988	6.785	8.659
6.573	7.046	7.01	6.785	8.737
6.597	7.056	7.015	6.802	8.825
6.602	7.067	7.023	6.808	8.83
6.605	7.069	7.025	6.808	8.839
6.606	7.082	7.029	6.825	8.898
6.608	7.091	7.03	6.829	8.961
6.623	7.154	7.034	6.857	9.024
6.645	7.181	7.037	6.901	9.137
6.65	7.194	7.043	6.925	9.291
6.651	7.206	7.052	6.925	9.383
6.669	7.209	7.056	6.938	10.112
6.687	7.228	7.06	6.947	6.205
6.69	7.235	7.078	6.953	6.574
6.694	7.253	7.079	6.966	6.632
6.694	7.273	7.094	7.002	6.638
6.714	7.289	7.111	7.011	6.734
6.714	7.295	7.117	7.02	6.749
6.714	7.296	7.117	7.021	6.773
6.741	7.309	7.137	7.037	6.81
6.785	7.314	7.14	7.064	6.818
6.788	7.319	7.144	7.079	6.849
6.796	7.322	7.15	7.091	6.902
6.799	7.345	7.15	7.144	6.916
6.823	7.383	7.158	7.145	6.921
6.826	7.383	7.159	7.148	6.96
6.828	7.384	7.168	7.148	7.049
6.835	7.403	7.176	7.154	7.072
6.849	7.414	7.176	7.162	7.111
6.851	7.456	7.185	7.163	7.12
6.858	7.507	7.187	7.209	7.149
6.87	7.516	7.19	7.209	7.188
6.871	7.524	7.196	7.227	7.19
6.871	7.563	7.205	7.227	7.205
6.872	7.636	7.209	7.238	7.269
6.877	7.646	7.21	7.238	7.291
6.894	7.646	7.214	7.25	7.315
6.895	7.655	7.246	7.258	7.348
6.896	7.669	7.246	7.265	7.348
6.9	7.674	7.254	7.267	7.35
6.905	7.711	7.269	7.293	7.371
6.905	7.76	7.269	7.295	7.381
6.918	7.822	7.283	7.314	7.388
6.924	7.833	7.292	7.34	7.393
6.936	7.84	7.325	7.35	7.413
6.937	7.869	7.341	7.351	7.418
6.94	7.93	7.342	7.354	7.418
6.943	8.064	7.349	7.383	7.418
6.943	8.111	7.376	7.384	7.419
6.964	8.136	7.392	7.397	7.463
6.964	8.282	7.393	7.398	7.489
6.974	8.38	7.413	7.398	7.494
6.989	8.463	7.418	7.415	7.497
7.008	8.519	7.435	7.424	7.53
7.026	8.59	7.435	7.424	7.533
7.042	8.622	7.438	7.466	7.551
7.052	8.818	7.439	7.505	7.56
7.055	5.703	7.44	7.515	7.573
7.057	5.828	7.445	7.541	7.607
7.062	6.201	7.458	7.541	7.607
7.078	6.465	7.465	7.56	7.65
7.084	6.505	7.466	7.563	7.657
7.103	6.568	7.469	7.571	7.706
7.104	6.572	7.469	7.584	7.717
7.115	6.582	7.495	7.613	7.729
7.131	6.65	7.5	7.627	7.763
7.132	6.699	7.5	7.667	7.792
7.132	6.706	7.506	7.738	7.793
7.136	6.73	7.507	7.769	7.813
7.151	6.794	7.511	7.778	7.819
7.157	6.827	7.511	7.787	7.828
7.162	6.859	7.533	7.8	7.841
7.163	6.887	7.535	7.818	7.878
7.166	6.928	7.553	7.881	7.913
7.186	6.963	7.559	8.064	7.916
7.189	6.971	7.56	8.08	7.916
7.2	7.001	7.565	8.098	7.919
7.215	7.076	7.567	8.123	7.926
7.235	7.084	7.576	8.14	7.941
7.248	7.095	7.579	8.147	7.948
7.258	7.135	7.592	8.177	7.961
7.258	7.138	7.595	8.193	7.969
7.261	7.188	7.6	8.231	7.97
7.264	7.238	7.612	8.272	7.975
7.271	7.312	7.618	8.289	8.017
7.275	7.316	7.65	8.412	8.018
7.276	7.329	7.653	6.499	8.036
7.281	7.368	7.654	6.528	8.044
7.281	7.392	7.67	6.642	8.075
7.294	7.398	7.672	6.65	8.118
7.294	7.415	7.675	6.868	8.121
7.294	7.417	7.682	6.87	8.17
7.298	7.453	7.695	6.919	8.17
7.298	7.47	7.698	6.959	8.189
7.312	7.473	7.698	6.986	8.219
7.312	7.516	7.704	7.033	8.22
7.324	7.563	7.716	7.079	8.223
7.324	7.624	7.724	7.108	8.235
7.336	7.633	7.732	7.118	8.244
7.346	7.745	7.739	7.123	8.262
7.353	7.824	7.752	7.179	8.267
7.362	7.86	7.755	7.218	8.29
7.363	7.861	7.757	7.226	8.304
7.363	7.879	7.769	7.23	8.322
7.363	7.926	7.772	7.238	8.356
7.369	7.93	7.782	7.244	8.364
7.374	8.086	7.784	7.251	8.367
7.392	8.092	7.819	7.258	8.404
7.398	8.162	7.831	7.264	8.407
7.402	8.339	7.842	7.276	8.443
7.406	8.385	7.886	7.284	8.456
7.412	8.417	7.902	7.311	8.528
7.414	8.452	7.916	7.325	8.563
7.415	8.47	7.923	7.329	8.605
7.417	8.487	7.929	7.338	8.617
7.432	8.527	7.959	7.338	8.642
7.446	8.735	7.961	7.34	8.658
7.447	8.813	7.965	7.349	8.716
7.458	6.082	7.972	7.349	8.799
7.482	6.209	7.977	7.354	8.857
7.489	6.273	8.059	7.377	8.898
7.49	6.276	8.059	7.415	8.898
7.5	6.283	8.079	7.471	8.915
7.507	6.412	8.131	7.478	9
7.513	6.413	8.137	7.499	9.086
7.523	6.461	8.157	7.514	9.148
7.526	6.51	8.237	7.516	9.224
7.534	6.556	8.242	7.552	9.909
7.536	6.592	8.254	7.58	6.731
7.542	6.632	8.257	7.589	6.783
7.548	6.713	8.31	7.605	6.887
7.573	6.731	8.326	7.613	7.091
7.573	6.76	8.329	7.616	7.096
7.576	6.762	8.356	7.711	7.1
7.576	6.777	8.369	7.727	7.12
7.582	6.783	8.386	7.734	7.132
7.582	6.809	8.386	7.798	7.159
7.584	6.85	8.551	7.8	7.222
7.586	6.855	8.736	7.91	7.253
7.589	6.886	8.803	7.963	7.273
7.594	6.893	8.96	7.99	7.275
7.595	6.895	9.095	8.141	7.29
7.616	6.91	9.394	8.175	7.296
7.618	6.957		8.18	7.309
7.627	6.979		8.194	7.335
7.639	7.012		8.22	7.348
7.643	7.014		8.238	7.393
7.645	7.034		8.347	7.44
7.666	7.076		8.356	7.462
7.666	7.079		8.471	7.472
7.678	7.083			7.507
7.685	7.084			7.553
7.689	7.114			7.591
7.689	7.124			7.622
7.71	7.124			7.628
7.726	7.127			7.631
7.726	7.138			7.636
7.74	7.142			7.681
7.756	7.148			7.684
7.763	7.15			7.687
7.779	7.153			7.694
7.779	7.155			7.698
7.837	7.176			7.732
7.842	7.178			7.734
7.846	7.184			7.769
7.85	7.203			7.771
7.889	7.209			7.771
7.89	7.215			7.773
7.893	7.228			7.793
7.903	7.232			7.809
7.909	7.238			7.809
7.915	7.244			7.834
7.923	7.244			7.846
7.965	7.244			7.852
7.965	7.263			7.857
8.008	7.264			7.867
8.043	7.281			7.874
8.072	7.282			7.913
8.077	7.284			7.914
8.087	7.284			7.919
8.093	7.295			7.933
8.102	7.312			7.938
8.117	7.345			7.948
8.118	7.346			7.987
8.119	7.367			7.997
8.148	7.377			8.004
8.15	7.377			8.017
8.151	7.38			8.032
8.151	7.383			8.038
8.151	7.408			8.052
8.171	7.408			8.106
8.174	7.41			8.142
8.217	7.417			8.178
8.22	7.422			8.182
8.239	7.424			8.198
8.248	7.442			8.198
8.248	7.46			8.21
8.251	7.508			8.22
8.295	7.51			8.227
8.32	7.511			8.229
8.42	7.511			8.277
8.424	7.524			8.356
8.544	7.524			8.386
8.569	7.527			8.402
8.641	7.55			8.429
8.731	7.571			8.482
8.742	7.609			8.487
8.751	7.611			8.552
8.788	7.636			8.569
8.874	7.646			8.581
9.085	7.652			8.617
9.09	7.682			8.625
9.358	7.696			8.668
9.44	7.715			8.668
9.483	7.716			8.68
9.592	7.729			8.779
9.87	7.765			8.83
9.878	7.775			9.23
9.929	7.797			9.236
10.063	7.817			9.498
10.227	7.823			9.695
10.289	7.829			9.762
5.846	7.879			10.529
5.901	7.883			6.322
5.975	7.893			6.346
6.324	7.904			6.565
6.418	7.926			6.673
6.435	7.93			6.727
6.44	7.958			6.74
6.516	7.975			6.875
6.538	7.992			6.947
6.54	8.04			7.072
6.556	8.08			7.089
6.577	8.096			7.128
6.58	8.1			7.135
6.59	8.11			7.249
6.594	8.155			7.269
6.598	8.199			7.308
6.606	8.376			7.342
6.609	8.434			7.35
6.648	8.454			7.361
6.681	8.506			7.395
6.681	8.51			7.433
6.683	8.645			7.489
6.7	8.655			7.567
6.706	8.84			7.619
6.713	8.976			7.678
6.74	9.01			7.698
6.741	9.304			7.703
6.742	5.582			7.765
6.77	6.453			7.826
6.77	6.488			7.831
6.776	6.582			7.957
6.803	6.665			7.969
6.826	6.697			7.987
6.864	6.735			8.029
6.888	6.741			8.036
6.898	6.766			8.076
6.907	6.777			8.079
6.911	6.799			8.098
6.932	6.805			8.163
6.941	6.814			8.178
6.943	6.818			8.219
6.952	6.83			8.22
6.957	6.841			8.242
6.961	6.841			8.322
6.964	6.847			8.392
6.971	6.853			8.469
7.012	6.888			8.518
7.035	6.893			8.537
7.037	6.895			8.634
7.052	6.903			8.724
7.052	6.925			8.801
7.069	6.947			9.027
7.082	6.963			9.072
7.093	6.964
7.108	7.001
7.11	7.011
7.136	7.012
7.142	7.017
7.198	7.027
7.2	7.041
7.2	7.047
7.21	7.05
7.231	7.058
7.264	7.064
7.275	7.075
7.324	7.083
7.33	7.096
7.356	7.1
7.357	7.108
7.389	7.138
7.391	7.148
7.391	7.155
7.411	7.171
7.437	7.193
7.442	7.236
7.446	7.273
7.463	7.284
7.465	7.289
7.467	7.293
7.489	7.296
7.49	7.34
7.497	7.346
7.501	7.349
7.523	7.359
7.527	7.367
7.565	7.375
7.657	7.409
7.667	7.414
7.802	7.422
7.805	7.438
7.813	7.443
7.856	7.485
7.871	7.487
7.878	7.499
7.884	7.504
7.903	7.525
7.935	7.539
7.95	7.562
7.983	7.563
7.993	7.605
8.034	7.605
8.109	7.613
8.115	7.627
8.119	7.649
8.17	7.661
8.193	7.677
8.248	7.715
8.258	7.724
8.286	7.737
8.287	7.745
8.339	7.753
8.347	7.798
8.368	7.803
8.411	7.806
8.435	7.808
8.548	7.824
8.649	7.842
8.834	7.879
8.889	7.899
5.941	7.9
5.951	7.93
5.962	7.937
5.995	7.961
6.016	7.965
6.193	8.009
6.238	8.036
6.247	8.053
6.26	8.063
6.358	8.092
6.379	8.111
6.382	8.126
6.41	8.157
6.42	8.157
6.488	8.201
6.528	8.341
6.562	8.399
6.58	8.423
6.58	8.448
6.585	8.453
6.602	8.486
6.605	8.571
6.605	8.651
6.62	8.684
6.625	8.975
6.634	9.064
6.641	9.321
6.655	9.355
6.661	9.356
6.661	9.415
6.671	5.582
6.681	6.453
6.706	6.488
6.723	6.582
6.723	6.665
6.727	6.697
6.729	6.735
6.733	6.741
6.74	6.766
6.748	6.777
6.766	6.799
6.798	6.805
6.807	6.814
6.809	6.818
6.81	6.83
6.822	6.841
6.833	6.841
6.851	6.847
6.851	6.853
6.854	6.888
6.856	6.893
6.875	6.895
6.896	6.903
6.936	6.925
6.959	6.947
6.964	6.963
6.969	6.964
6.989	7.001
6.991	7.011
6.992	7.012
7.01	7.017
7.016	7.027
7.016	7.041
7.021	7.047
7.028	7.05
7.029	7.058
7.034	7.064
7.045	7.075
7.048	7.083
7.052	7.096
7.083	7.1
7.091	7.108
7.093	7.138
7.122	7.148
7.122	7.155
7.125	7.171
7.133	7.193
7.135	7.236
7.136	7.273
7.142	7.284
7.154	7.289
7.182	7.293
7.186	7.296
7.187	7.34
7.188	7.346
7.193	7.349
7.206	7.359
7.218	7.367
7.219	7.375
7.255	7.409
7.258	7.414
7.268	7.422
7.281	7.438
7.282	7.443
7.295	7.485
7.313	7.487
7.344	7.499
7.395	7.504
7.398	7.525
7.401	7.539
7.401	7.562
7.417	7.563
7.441	7.605
7.441	7.605
7.444	7.613
7.463	7.627
7.49	7.649
7.492	7.661
7.497	7.677
7.498	7.715
7.504	7.724
7.506	7.737
7.506	7.745
7.515	7.753
7.538	7.798
7.551	7.803
7.558	7.806
7.559	7.808
7.561	7.824
7.564	7.842
7.578	7.879
7.579	7.899
7.584	7.9
7.595	7.93
7.605	7.937
7.62	7.961
7.628	7.965
7.647	8.009
7.678	8.036
7.678	8.053
7.679	8.063
7.696	8.092
7.701	8.111
7.705	8.126
7.726	8.157
7.728	8.157
7.75	8.201
7.751	8.341
7.756	8.399
7.766	8.423
7.813	8.448
7.826	8.453
7.832	8.486
7.864	8.571
7.88	8.651
7.884	8.684
7.884	8.975
7.898	9.064
7.912	9.321
7.914	9.355
7.916	9.356
7.918	9.415
7.92	5.613
7.935	5.77
7.937	6.185
7.982	6.326
8.008	6.402
8.013	6.484
8.026	6.547
8.04	6.572
8.053	6.617
8.128	6.638
8.149	6.692
8.181	6.697
8.196	6.726
8.22	6.752
8.225	6.759
8.291	6.79
8.331	6.824
8.334	6.825
8.337	6.833
8.357	6.868
8.38	6.889
8.394	6.931
8.408	6.953
8.432	6.953
8.47	6.977
8.516	6.985
8.554	7.001
8.64	7.004
8.662	7.007
8.731	7.011
8.874	7.017
9.038	7.038
9.056	7.041
9.328	7.041
9.408	7.047
9.454	7.084
9.463	7.088
9.608	7.119
9.634	7.125
9.647	7.127
9.957	7.144
10.1	7.178
10.151	7.178
10.247	7.194
5.44	7.238
6.219	7.264
6.31	7.265
6.32	7.293
6.347	7.311
6.427	7.311
6.435	7.312
6.441	7.346
6.457	7.352
6.479	7.355
6.569	7.385
6.637	7.449
6.65	7.462
6.711	7.478
6.713	7.514
6.714	7.541
6.741	7.567
6.744	7.576
6.767	7.621
6.795	7.633
6.802	7.644
6.807	7.646
6.836	7.649
6.849	7.734
6.894	7.773
6.896	7.822
6.904	7.824
6.911	7.85
6.926	7.85
6.936	7.901
6.937	7.902
6.94	7.919
6.942	7.93
6.96	7.964
6.961	7.98
6.989	7.985
7.01	8.092
7.059	8.092
7.077	8.123
7.084	8.138
7.138	8.154
7.175	8.172
7.203	8.29
7.233	8.343
7.25	8.397
7.273	8.415
7.281	8.432
7.29	8.454
7.309	8.489
7.324	8.547
7.35	8.572
7.359	8.676
7.365	8.682
7.392	8.724
7.398	8.742
7.426	8.756
7.449	8.78
7.458	9.214
7.474	9.232
7.48	9.298
7.497	9.309
7.569	9.443
7.584	9.556
7.589
7.597
7.602
7.613
7.614
7.641
7.641
7.645
7.646
7.655
7.693
7.695
7.738
7.752
7.762
7.804
7.809
7.832
7.865
7.884
7.953
7.958
7.96
7.961
7.971
8.012
8.029
8.034
8.119
8.123
8.193
8.193
8.434
8.435
8.535
8.607
8.652
8.874
8.972
9.253
5.965
6.032
6.036
6.053
6.121
6.257
6.265
6.271
6.338
6.356
6.373
6.381
6.44
6.496
6.496
6.498
6.521
6.557
6.573
6.605
6.623
6.625
6.63
6.639
6.644
6.647
6.656
6.656
6.661
6.665
6.669
6.677
6.687
6.692
6.692
6.714
6.714
6.756
6.757
6.766
6.773
6.778
6.788
6.8
6.801
6.809
6.819
6.839
6.85
6.856
6.877
6.881
6.904
6.924
6.928
6.959
6.98
6.987
6.997
7.004
7.009
7.032
7.042
7.043
7.048
7.048
7.048
7.052
7.052
7.069
7.069
7.069
7.071
7.077
7.093
7.097
7.106
7.106
7.109
7.114
7.114
7.135
7.135
7.136
7.136
7.138
7.154
7.16
7.176
7.176
7.182
7.185
7.186
7.189
7.203
7.207
7.215
7.237
7.247
7.25
7.254
7.286
7.298
7.312
7.313
7.324
7.324
7.349
7.355
7.359
7.359
7.36
7.363
7.364
7.364
7.369
7.374
7.376
7.377
7.377
7.381
7.383
7.386
7.395
7.404
7.414
7.419
7.449
7.453
7.464
7.469
7.472
7.475
7.481
7.482
7.49
7.505
7.513
7.514
7.518
7.525
7.539
7.554
7.556
7.561
7.567
7.576
7.577
7.579
7.585
7.589
7.589
7.595
7.595
7.601
7.609
7.611
7.62
7.622
7.623
7.646
7.647
7.647
7.651
7.667
7.69
7.691
7.692
7.702
7.705
7.71
7.71
7.71
7.731
7.773
7.783
7.797
7.817
7.817
7.826
7.83
7.836
7.869
7.872
7.88
7.886
7.889
7.892
7.897
7.903
7.914
7.923
7.924
7.927
7.941
7.942
7.95
7.966
7.982
7.989
7.992
8.008
8.076
8.084
8.093
8.095
8.122
8.19
8.192
8.193
8.209
8.233
8.236
8.255
8.258
8.265
8.306
8.313
8.344
8.354
8.403
8.411
8.466
8.535
8.535
8.564
8.579
8.591
8.632
8.635
8.636
8.64
8.662
8.673
8.706
8.73
8.731
8.812
8.874
8.877
8.954
8.997
9.055
9.069
9.149
9.154
9.165
9.266
9.578
9.585
9.836
10.006
10.01
10.015
10.136
10.402
10.635
6.543
6.561
6.668
6.72
6.767
6.774
6.844
7.025
7.045
7.061
7.081
7.124
7.135
7.16
7.265
7.268
7.3
7.322
7.327
7.355
7.355
7.357
7.369
7.399
7.622
7.635
7.713
7.715
7.717
7.717
7.751
7.763
7.764
7.817
7.957
8.535
8.638
9.014
9.149
9.359
9.451
5.366
5.525
5.525
5.586
5.601
5.609
5.621
5.622
5.629
5.639
5.653
5.669
5.671
5.677
5.688
5.722
5.786
5.801
5.801
5.804
5.82
5.821
5.835
5.839
5.84
5.846
5.864
5.88
5.887
5.889
5.908
5.91
5.91
5.926
5.95
5.965
5.975
5.982
5.988
5.996
6.02
6.02
6.025
6.03
6.033
6.036
6.038
6.043
6.053
6.071
6.099
6.114
6.119
6.129
6.134
6.134
6.14
6.152
6.182
6.183
6.188
6.202
6.207
6.214
6.214
6.226
6.229
6.229
6.238
6.241
6.249
6.252
6.26
6.279
6.28
6.288
6.301
6.342
6.346
6.348
6.351
6.367
6.38
6.385
6.4
6.403
6.408
6.41
6.414
6.415
6.418
6.428
6.433
6.441
6.469
6.48
6.485
6.494
6.496
6.502
6.506
6.506
6.516
6.517
6.52
6.521
6.521
6.528
6.54
6.541
6.556
6.562
6.567
6.569
6.569
6.572
6.573
6.59
6.596
6.608
6.609
6.618
6.619
6.623
6.63
6.634
6.637
6.639
6.666
6.683
6.685
6.687
6.687
6.695
6.706
6.711
6.713
6.714
6.72
6.739
6.74
6.747
6.756
6.761
6.778
6.801
6.801
6.802
6.819
6.821
6.839
6.843
6.844
6.844
6.854
6.868
6.872
6.872
6.875
6.877
6.877
6.877
6.884
6.911
6.911
6.915
6.921
6.921
6.925
6.928
6.949
6.974
6.982
6.99
6.992
6.992
6.997
7.021
7.029
7.036
7.048
7.05
7.059
7.063
7.063
7.069
7.077
7.081
7.093
7.096
7.131
7.136
7.136
7.142
7.144
7.158
7.16
7.168
7.171
7.186
7.189
7.197
7.207
7.235
7.264
7.275
7.281
7.317
7.324
7.336
7.342
7.368
7.385
7.391
7.421
7.455
7.481
7.488
7.499
7.539
7.554
7.56
7.584
7.609
7.657
7.667
7.71
7.716
7.726
7.762
7.789
7.79
7.804
7.844
7.845
7.854
7.872
7.873
7.894
7.912
7.993
7.993
8.135
8.146
8.26
8.561
8.643
8.7
8.709
8.805
9.047
